# Supplementary material for: A hybrid TIM complex mediates protein import into hydrogenosomes of Trichomonas vaginalis
Source: BMC Biol. 2024 Jun 3;22:130. doi: 10.1186/s12915-024-01928-8 (PMC11145794; doi:10.1186/s12915-024-01928-8)
Supplement: Supplementary file 3 — Additional file 3:Table S2. Identification of proteins co-purified with TvTim22 using mass spectrometry. TvTim22 was utilized as bait and coIP was performed without protein-crosslinking. [file 12915_2024_1928_MOESM3_ESM.xlsx]

## Sheet: Tim22
T: Protein name	T: T: Majority protein IDs	T: T: Fasta headers	Tim22-1	Tim22-2	Tim22-3	WT-1	WT-2	WT-3	N: Peptides	N: Razor + unique peptides	N: Unique peptides	N: Sequence coverage [%]	N: Unique + razor sequence coverage [%]	N: Unique sequence coverage [%]	N: Mol. weight [kDa]	N: MS/MS count
TvTim22	TVAG_198350	TVAG_198350 | organism=Trichomonas_vaginalis_G3 | product=hypothetical protein | location=DS113190:78010-78492(-) | length=161	33.5469	33.6418	33.3319	24.0196	23.6124	22.0657	16	16	16	82.5	82.5	82.5	16.838	331
AAC1	TVAG_237680	TVAG_237680 | organism=Trichomonas_vaginalis_G3 | product=ADP,ATP carrier protein, putative | location=DS113188:178996-179946(+) | length=317	30.0116	30.2313	29.5477	20.5891	NaN	23.1942	20	20	20	58.5	58.5	58.5	34.656	79
TvTim17-like	TVAG_447580	TVAG_447580 | organism=Trichomonas_vaginalis_G3 | product=conserved hypothetical protein | location=DS113238:117489-118001(+) | length=171	29.807	29.41	28.183	21.2865	21.529	20.2488	11	11	11	85.9	85.9	85.9	18.708	141
TvTim23-like	TVAG_379950	TVAG_379950 | organism=Trichomonas_vaginalis_G3 | product=conserved hypothetical protein | location=DS113263:10768-11241(+) | length=158	25.2335	25.834	25.019	22.8455	22.175	22.534	6	6	6	42	42	42	16.939	9
Tim9-10A	TVAG_287510	TVAG_287510 | organism=Trichomonas_vaginalis_G3 | product=conserved hypothetical protein | location=DS113847:23455-23679(-) | length=75	27.6338	27.0929	27.4742	24.4783	23.8806	NaN	5	5	5	51.4	51.4	51.4	8.7369	19
Tim9-10B	TVAG_026080	TVAG_026080 | organism=Trichomonas_vaginalis_G3 | product=conserved hypothetical protein | location=DS113272:12774-12998(+) | length=75	28.031	28.4049	28.2349	26.2588	NaN	NaN	3	3	3	36.5	36.5	36.5	8.7027	22
Tim9-10C	TVAG_399830	TVAG_399830 | organism=Trichomonas_vaginalis_G3 | product=conserved hypothetical protein | location=DS114622:3538-3765(-) | length=76	27.0543	26.2271	27.0337	24.0059	22.0049	NaN	5	5	5	45.3	45.3	45.3	8.443	27
Tim9-10D	TVAG_462780	TVAG_462780 | organism=Trichomonas_vaginalis_G3 | product=hypothetical protein | location=DS113217:104452-104691(+) | length=80	26.2662	26.7988	26.0847	23.8538	21.2104	NaN	2	2	2	24.1	24.1	24.1	9.3566	12
Tim44	TVAG_008790	TVAG_008790 | organism=Trichomonas_vaginalis_G3 | product=conserved hypothetical protein | location=DS113653:60786-61766(+) | length=327	30.1361	29.994	30.235	26.8477	26.162	25.992	17	17	17	60.1	60.1	60.1	36.524	53
Hsp70-1	TVAG_237140	TVAG_237140 | organism=Trichomonas_vaginalis_G3 | product=heat shock protein, putative | location=DS113188:73459-75348(+) | length=630	24.9833	24.7845	24.4815	23.403	23.4682	23.4307	10	10	4	26.1	26.1	9.4	68.847	39
Hsp70-2	TVAG_381470	TVAG_381470 | organism=Trichomonas_vaginalis_G3 | product=heat shock protein 70 (HSP70)-4, putative | location=DS113846:49018-50737(-) | length=573	24.4819	24.6601	24.7731	22.3222	22.8482	22.146	5	5	5	9.4	9.4	9.4	63.526	21
Hsp70-3	TVAG_433130	TVAG_433130 | organism=Trichomonas_vaginalis_G3 | product=heat shock protein, putative | location=DS113205:209211-211079(+) | length=623	33.1848	33.0835	33.1003	32.7314	32.9005	32.2371	48	48	48	62.2	62.2	62.2	67.78	492
Hsp70-4	TVAG_394040	TVAG_394040 | organism=Trichomonas_vaginalis_G3 | product=heat shock protein 70kD, putative | location=DS113258:57791-59740(-) | length=650	27.5325	27.5477	27.5907	26.5614	26.7676	26.8701	16	16	16	41.3	41.3	41.3	71.402	63
Pam16	TVAG_470110	TVAG_470110 | organism=Trichomonas_vaginalis_G3 | product=conserved hypothetical protein | location=DS113741:22177-22512(-) | length=112	25.7228	25.657	25.23	22.9569	22.531	22.0019	5	5	5	47.7	47.7	47.7	12.208	7
Pam18	TVAG_436580	TVAG_436580 | organism=Trichomonas_vaginalis_G3 | product=S.cerevisiae chromosome XII reading frame orf ylr008c, putative | location=DS113194:39266-39619(+) | length=118	26.9953	26.675	26.498	23.5534	22.869	23.514	9	9	9	84.6	84.6	84.6	12.562	16
	TVAG_019190	TVAG_019190 | organism=Trichomonas_vaginalis_G3 | product=chaperone protein DNAj, putative | location=DS113261:29625-30731(-) | length=369	25.7663	24.8275	24.7886	NaN	22.9987	NaN	7	7	7	27.4	27.4	27.4	41.266	18
	TVAG_104250;TVAG_590550	TVAG_104250 | organism=Trichomonas_vaginalis_G3 | product=conserved hypothetical protein | location=DS114014:28330-29286(-) | length=319;TVAG_590550 | organism=Trichomonas_vaginalis_G3 | product=conserved hypothetical protein | location=DS139609:26-976(-)	24.1683	24.9151	24.2776	22.6408	20.5934	NaN	14	14	14	55	55	55	34.945	52
	TVAG_455090	TVAG_455090 | organism=Trichomonas_vaginalis_G3 | product=conserved hypothetical protein | location=DS113894:10142-10798(-) | length=219	26.204	25.0087	25.7566	21.0044	NaN	20.3162	11	11	11	83.5	83.5	83.5	22.66	60
	TVAG_031860	TVAG_031860 | organism=Trichomonas_vaginalis_G3 | product=conserved hypothetical protein | location=DS113497:48215-49183(-) | length=323	26.1573	27.4937	27.6698	22.9199	NaN	20.3169	19	19	19	66.8	66.8	66.8	35.785	51
	TVAG_198110	TVAG_198110 | organism=Trichomonas_vaginalis_G3 | product=pyruvate-flavodoxin oxidoreductase, putative | location=DS113190:23798-27271(-) | length=1158	28.5574	28.2491	27.951	22.7793	23.158	22.2499	48	48	16	53.8	53.8	20.5	127.97	144
	TVAG_216170	TVAG_216170 | organism=Trichomonas_vaginalis_G3 | product=conserved hypothetical protein | location=DS113443:25219-26193(-) | length=325	27.5776	27.5346	26.4748	23.1031	NaN	21.2331	12	12	12	47.5	47.5	47.5	36.001	40
	TVAG_114310;TVAG_484570	TVAG_114310 | organism=Trichomonas_vaginalis_G3 | product=peroxiredoxins, prx-1, prx-2, prx-3, putative | location=DS113602:67004-67594(+) | length=197;TVAG_484570 | organism=Trichomonas_vaginalis_G3 | product=alkyl hydroperoxide reductase, subunit C, puta	25.0237	25.3446	25.2335	21.0465	20.0842	19.5014	9	9	9	58.7	58.7	58.7	21.953	38
	TVAG_159730	TVAG_159730 | organism=Trichomonas_vaginalis_G3 | product=Rab78, putative | location=DS113250:35356-35967(-) | length=204	26.3056	25.9982	25.2889	21.9787	21.9477	21.7446	7	7	7	55.2	55.2	55.2	22.388	18
	TVAG_020600	TVAG_020600 | organism=Trichomonas_vaginalis_G3 | product=conserved hypothetical protein | location=DS113534:58829-59641(+) | length=271	22.7376	22.4579	22.7286	NaN	NaN	19.7353	3	3	3	13.7	13.7	13.7	30.755	9
	TVAG_238830	TVAG_238830 | organism=Trichomonas_vaginalis_G3 | product=malic enzyme, putative | location=DS113197:86013-87716(+) | length=568	25.1541	24.4782	25.3663	23.3673	22.7762	22.772	26	5	5	58.7	13.4	13.4	63.219	19
	TVAG_395550	TVAG_395550 | organism=Trichomonas_vaginalis_G3 | product=Acetyl-CoA hydrolase, putative | location=DS113572:69703-71274(-) | length=524	25.6569	25.6158	25.6643	23.9052	23.6431	23.1849	13	13	3	32.9	32.9	5.7	57.21	36
	TVAG_359120;TVAG_198100;TVAG_162680;TVAG_142440;TVAG_483090	TVAG_359120 | organism=Trichomonas_vaginalis_G3 | product=ribosomal S subunit, putative | location=DS113325:111366-112172(+) | length=269;TVAG_198100 | organism=Trichomonas_vaginalis_G3 | product=40S ribosomal protein S2, putative | location=DS113190:22554	23.3604	23.3943	23.4975	21.5524	21.2488	NaN	5	5	5	23.1	23.1	23.1	29.604	8
	TVAG_051820	TVAG_051820 | organism=Trichomonas_vaginalis_G3 | product=tricarboxylate transport protein, putative | location=DS113814:11329-12534(-) | length=402	27.4593	27.425	27.178	25.5763	25.446	24.8146	15	15	15	38.2	38.2	38.2	44.592	59
	TVAG_487750;TVAG_484180;TVAG_371270;TVAG_104490;TVAG_005910	TVAG_487750 | organism=Trichomonas_vaginalis_G3 | product=ribosomal protein L2, putative | location=DS113376:101697-102452(+) | length=252;TVAG_484180 | organism=Trichomonas_vaginalis_G3 | product=50S ribosomal protein L2, putative | location=DS113337:1271	21.6304	21.4606	21.5426	NaN	19.6373	NaN	2	2	2	13.5	13.5	13.5	26.896	5
	TVAG_183500	TVAG_183500 | organism=Trichomonas_vaginalis_G3 | product=succinate thiokinase subunit | location=DS113180:330345-331574(+) | length=410	27.4684	27.3197	27.6529	25.6251	25.6932	25.8411	19	19	5	58.4	58.4	18.3	43.791	109
	TVAG_076230	TVAG_076230 | organism=Trichomonas_vaginalis_G3 | product=nucleotide binding protein, putative | location=DS113181:215773-216627(-) | length=285	23.5607	23.7738	23.2136	21.7927	22.0847	21.4192	4	4	4	16.9	16.9	16.9	30.444	15
	TVAG_462690;TVAG_420140;TVAG_314710;TVAG_263040;TVAG_178710;TVAG_106800	TVAG_462690 | organism=Trichomonas_vaginalis_G3 | product=30S ribosomal protein S3, putative | location=DS113217:89297-89947(+) | length=217;TVAG_420140 | organism=Trichomonas_vaginalis_G3 | product=40S ribosomal protein S3, putative | location=DS113358:22	22.281	22.3125	22.2979	NaN	20.5714	NaN	2	2	2	13	13	13	24.462	4
	TVAG_473910;TVAG_296170;TVAG_109440;TVAG_083260	TVAG_473910 | organism=Trichomonas_vaginalis_G3 | product=60S ribosomal protein L17, putative | location=DS113454:35850-36344(+) | length=165;TVAG_296170 | organism=Trichomonas_vaginalis_G3 | product=60S ribosomal protein L17, putative | location=DS113644:	24.1842	24.4143	24.0206	23.1497	22.511	22.2461	3	3	3	25.6	25.6	25.6	18.496	11
	TVAG_512800;TVAG_485210;TVAG_310030;TVAG_249200;TVAG_200190;TVAG_172680;TVAG_160060;TVAG_149090;TVAG_150270;TVAG_337240;TVAG_090470;TVAG_054030	TVAG_512800 | organism=Trichomonas_vaginalis_G3 | product=actin, putative | location=DS139403:21-1102(+) | length=360;TVAG_485210 | organism=Trichomonas_vaginalis_G3 | product=actin, putative | location=DS113547:44916-46046(-) | length=377;TVAG_310030 | or	25.7983	25.3811	25.5546	23.5279	24.3784	23.9679	8	8	8	36.7	36.7	36.7	40.179	26
	TVAG_381290	TVAG_381290 | organism=Trichomonas_vaginalis_G3 | product=heat shock protein, putative | location=DS113846:2859-3200(+) | length=114	24.3663	24.6254	24.1581	22.7913	NaN	NaN	2	2	2	25.7	25.7	25.7	12.316	10
	TVAG_340290	TVAG_340290 | organism=Trichomonas_vaginalis_G3 | product=malic enzyme, putative | location=DS113413:16033-17736(-) | length=568	26.5888	26.1514	27.1844	25.3417	25.1439	24.7046	30	19	13	65.6	47.1	32.6	63.269	94
	TVAG_412220;TVAG_416100	TVAG_412220 | organism=Trichomonas_vaginalis_G3 | product=malic enzyme, putative | location=DS113575:45951-47651(-) | length=567;TVAG_416100 | organism=Trichomonas_vaginalis_G3 | product=malic enzyme, putative | location=DS117444:1241-2384(+) | length=381	28.2764	27.8427	28.9146	27.0841	26.871	26.5319	31	31	2	70	70	6	62.952	127
	TVAG_401890;TVAG_346410;TVAG_300490;TVAG_143790;TVAG_121550;TVAG_199230	TVAG_401890 | organism=Trichomonas_vaginalis_G3 | product=60S ribosomal protein L27a, putative | location=DS113202:26017-26472(-) | length=152;TVAG_346410 | organism=Trichomonas_vaginalis_G3 | product=60S ribosomal protein L27a, putative | location=DS11484	23.3051	23.8727	23.454	22.6577	21.8417	22.0863	6	6	6	40.4	40.4	40.4	16.969	17
	TVAG_037570	TVAG_037570 | organism=Trichomonas_vaginalis_G3 | product=NADH-ubiquinone oxidoreductase, putative | location=DS113723:17923-19698(-) | length=592	26.2921	26.3315	26.3172	25.1769	25.0282	24.8006	19	19	19	33.2	33.2	33.2	65.085	70
	TVAG_454490	TVAG_454490 | organism=Trichomonas_vaginalis_G3 | product=purine nucleoside phosphorylase, putative | location=DS113493:57456-58166(-) | length=237	23.0435	23.0573	23.225	21.7971	NaN	NaN	4	4	4	24.6	24.6	24.6	25.585	9
	TVAG_495360;TVAG_474000;TVAG_259540;TVAG_173990;TVAG_041350;TVAG_010560;TVAG_204310;TVAG_139990	TVAG_495360 | organism=Trichomonas_vaginalis_G3 | product=30S 40S ribosomal protein, putative | location=DS113254:6940-7497(+) | length=186;TVAG_474000 | organism=Trichomonas_vaginalis_G3 | product=30S ribosomal protein S4p, putative | location=DS113454:50	22.5478	22.4499	21.9711	21.3867	21.1197	NaN	3	3	3	21.6	21.6	21.6	21.764	9
	TVAG_230580	TVAG_230580 | organism=Trichomonas_vaginalis_G3 | product=pyruvate-flavodoxin oxidoreductase, putative | location=DS113364:16250-19723(-) | length=1158	22.5734	21.2689	21.5382	20.63	20.856	20.4623	37	1	1	38.5	1	1	127.99	4
	TVAG_474010;TVAG_453470;TVAG_314730;TVAG_291460;TVAG_258150;TVAG_247060;TVAG_040820	TVAG_474010 | organism=Trichomonas_vaginalis_G3 | product=40S ribosomal protein S17, putative | location=DS113454:52575-52964(+) | length=130;TVAG_453470 | organism=Trichomonas_vaginalis_G3 | product=40S ribosomal protein S17, putative | location=DS113229:	22.5995	22.6998	22.1683	21.7782	NaN	21.2987	2	2	2	17.1	17.1	17.1	14.936	8
	TVAG_343970;TVAG_194850;TVAG_092870;TVAG_046840;TVAG_044560;TVAG_271230	TVAG_343970 | organism=Trichomonas_vaginalis_G3 | product=50S ribosomal protein L5p, putative | location=DS113321:19931-20440(+) | length=170;TVAG_194850 | organism=Trichomonas_vaginalis_G3 | product=60S ribosomal protein L11, putative | location=DS113860:	25.0444	25.0157	25.1775	24.3888	23.5445	24.0007	6	6	6	40.8	40.8	40.8	19.337	22
	TVAG_462920	TVAG_462920 | organism=Trichomonas_vaginalis_G3 | product=phosphofructokinase, putative | location=DS113217:155982-156956(-) | length=325	26.8877	27.0002	26.8048	25.8214	26.0508	25.9209	15	14	14	52.8	50	50	34.547	61
	TVAG_494060;TVAG_474670;TVAG_331690;TVAG_212240;TVAG_192910;TVAG_072050;TVAG_213810;TVAG_005920	TVAG_494060 | organism=Trichomonas_vaginalis_G3 | product=ribosomal protein L30, putative | location=DS113230:91069-91407(-) | length=113;TVAG_474670 | organism=Trichomonas_vaginalis_G3 | product=ribosomal protein L30, putative | location=DS113468:21020-21	24.2526	24.473	23.9642	23.3753	23.4207	23.1543	5	5	5	47.3	47.3	47.3	12.23	18
	TVAG_036010	TVAG_036010 | organism=Trichomonas_vaginalis_G3 | product=A-type flavoprotein | location=DS113183:335293-336546(+) | length=418	24.2664	24.1884	24.0481	24.1404	23.3452	23.3052	7	7	7	32.1	32.1	32.1	46.395	24
	TVAG_478360	TVAG_478360 | organism=Trichomonas_vaginalis_G3 | product=conserved hypothetical protein | location=DS113276:40643-40957(+) | length=105	21.2589	22.1479	22.2547	21.6589	21.3283	21.0563	2	2	2	25	25	25	10.738	8
	TVAG_456920;TVAG_062880;TVAG_008680;TVAG_525430;TVAG_034440;TVAG_073810	TVAG_456920 | organism=Trichomonas_vaginalis_G3 | product=tubulin alpha chain, putative | location=DS113186:175327-176670(-) | length=448;TVAG_062880 | organism=Trichomonas_vaginalis_G3 | product=tubulin, putative | location=DS113216:125987-127330(-) | len	25.4653	25.632	25.5398	24.984	24.7191	24.7562	11	11	6	37.8	37.8	23	49.954	41
	TVAG_259190	TVAG_259190 | organism=Trichomonas_vaginalis_G3 | product=succinate thiokinase subunit | location=DS113349:46206-47429(+) | length=408	22.976	NaN	23.7763	22.6324	22.5061	23.3757	13	5	5	50.1	26.3	26.3	43.802	6
	TVAG_257780	TVAG_257780 | organism=Trichomonas_vaginalis_G3 | product=biotin synthase, putative | location=DS113609:53011-54564(-) | length=518	23.5489	24.0061	24.0171	23.3431	23.6567	23.0438	7	7	7	26.7	26.7	26.7	58.68	19
	TVAG_055200	TVAG_055200 | organism=Trichomonas_vaginalis_G3 | product=peroxiredoxin, putative | location=DS113487:56598-57107(-) | length=170	24.5596	24.5262	24.59	24.2795	23.8956	23.9672	7	7	7	60.9	60.9	60.9	18.118	32
	TVAG_487930;TVAG_487360;TVAG_419040;TVAG_341090;TVAG_184530;TVAG_065040;TVAG_020480;TVAG_043810	TVAG_487930 | organism=Trichomonas_vaginalis_G3 | product=40S ribosomal protein S18, putative | location=DS113314:15315-15782(-) | length=156;TVAG_487360 | organism=Trichomonas_vaginalis_G3 | product=30S ribosomal protein S13p, putative | location=DS113376	25.8823	26.0834	25.7991	25.3891	25.3385	25.2135	6	6	6	51.6	51.6	51.6	17.531	20
	TVAG_246200;TVAG_163450;TVAG_163440;TVAG_163210;TVAG_163180;TVAG_471390	TVAG_246200 | organism=Trichomonas_vaginalis_G3 | product=ribosomal protein S7, putative | location=DS113303:135648-136229(-) | length=194;TVAG_163450 | organism=Trichomonas_vaginalis_G3 | product=30S ribosomal protein S7p, putative | location=DS113196:158	23.0969	22.8737	22.7692	22.5894	22.3685	NaN	3	3	3	19.2	19.2	19.2	21.637	12
	TVAG_583060;TVAG_379260;TVAG_239500;TVAG_131210;TVAG_098450;TVAG_335480	TVAG_583060 | organism=Trichomonas_vaginalis_G3 | product=30S/40S ribosomal protein S4, putative | location=DS115108:4042-4809(+) | length=256;TVAG_379260 | organism=Trichomonas_vaginalis_G3 | product=30S ribosomal protein S4e, putative | location=DS113184	23.0869	23.0269	23.2102	22.8789	22.5456	22.7183	6	6	6	31.8	31.8	31.8	28.608	17
	TVAG_440200	TVAG_440200 | organism=Trichomonas_vaginalis_G3 | product=conserved hypothetical protein | location=DS113734:44992-45714(+) | length=241	21.3182	21.0773	21.9549	NaN	NaN	NaN	15	15	15	69.2	69.2	69.2	25.946	61
	TVAG_184180;TVAG_184140;TVAG_174190;TVAG_457430;TVAG_331660;TVAG_019240;TVAG_110540;TVAG_441950;TVAG_184170;TVAG_159980;TVAG_069570;TVAG_110140;TVAG_441960;TVAG_264700;TVAG_174180;TVAG_184150;TVAG_141620	TVAG_184180 | organism=Trichomonas_vaginalis_G3 | product=ubiquitin 1, putative | location=DS113336:11004-11237(+) | length=78;TVAG_184140 | organism=Trichomonas_vaginalis_G3 | product=ubiquitin, putative | location=DS113336:5940-6173(-) | length=78;TVAG_1	22.1616	21.9925	22.1247	NaN	NaN	NaN	6	6	6	68.8	68.8	68.8	8.776	17
	TVAG_242960	TVAG_242960 | organism=Trichomonas_vaginalis_G3 | product=pyruvate-flavodoxin oxidoreductase, putative | location=DS113657:50373-53846(+) | length=1158	21.8743	21.4866	21.3188	NaN	NaN	NaN	42	16	10	50.6	22.7	18.2	128.04	29
	TVAG_442170	TVAG_442170 | organism=Trichomonas_vaginalis_G3 | product=conserved hypothetical protein | location=DS113578:23750-25324(-) | length=525	23.1467	23.6988	23.5199	NaN	NaN	NaN	6	6	6	20.4	20.4	20.4	59.769	13
	TVAG_182620	TVAG_182620 | organism=Trichomonas_vaginalis_G3 | product=nitrate, fromate, iron dehydrogenase, putative | location=DS113180:110087-111499(-) | length=471	23.4266	22.9478	23.6171	NaN	NaN	NaN	3	3	3	7.4	7.4	7.4	50.876	9
	TVAG_301220;TVAG_204680;TVAG_148040;TVAG_064150	TVAG_301220 | organism=Trichomonas_vaginalis_G3 | product=ADP-ribosylation factor, arf, putative | location=DS113307:48509-49054(-) | length=182;TVAG_204680 | organism=Trichomonas_vaginalis_G3 | product=ADP-ribosylation factor, arf, putative | location=DS1	24.36	23.2413	23.3019	NaN	NaN	NaN	4	4	4	38.7	38.7	38.7	20.781	5
	TVAG_106390	TVAG_106390 | organism=Trichomonas_vaginalis_G3 | product=RAB-36 and, putative | location=DS113313:21396-21974(-) | length=193	23.6604	23.2574	23.0614	NaN	NaN	NaN	6	6	5	37.5	37.5	33.3	21.011	9
	TVAG_331490	TVAG_331490 | organism=Trichomonas_vaginalis_G3 | product=Rabx18 protein, putative | location=DS113966:35269-35889(-) | length=207	23.4301	23.0863	23.2412	NaN	NaN	NaN	4	4	4	26.2	26.2	26.2	22.841	7
	TVAG_150300	TVAG_150300 | organism=Trichomonas_vaginalis_G3 | product=conserved hypothetical protein | location=DS113237:98597-99394(+) | length=266	20.9638	20.438	20.1364	NaN	NaN	NaN	6	6	6	32.8	32.8	32.8	30.694	13
	TVAG_360870;TVAG_359090;TVAG_312330;TVAG_206890;TVAG_196270;TVAG_519620;TVAG_523980	TVAG_360870 | organism=Trichomonas_vaginalis_G3 | product=tubulin epsilon chain, putative | location=DS113782:30989-32347(-) | length=453;TVAG_359090 | organism=Trichomonas_vaginalis_G3 | product=tubulin beta chain, putative | location=DS113325:104572-1059	23.0982	23.4553	23.0506	NaN	NaN	NaN	5	5	1	20.1	20.1	3.3	50.113	7
	TVAG_304980	TVAG_304980 | organism=Trichomonas_vaginalis_G3 | product=copine, putative | location=DS114108:12320-13915(+) | length=532	23.0107	23.5445	22.8614	NaN	NaN	NaN	5	5	5	18.3	18.3	18.3	59.621	9
	TVAG_450060	TVAG_450060 | organism=Trichomonas_vaginalis_G3 | product=conserved hypothetical protein | location=DS114691:8645-10120(+) | length=492	22.9036	22.8667	22.6368	NaN	NaN	NaN	4	4	4	14.1	14.1	14.1	55.601	9
	TVAG_027170	TVAG_027170 | organism=Trichomonas_vaginalis_G3 | product=nucleotide binding protein, putative | location=DS113573:29891-30796(-) | length=302	23.1989	22.8631	22.8321	NaN	NaN	NaN	3	3	3	15.9	15.9	15.9	32.365	8
	TVAG_343040	TVAG_343040 | organism=Trichomonas_vaginalis_G3 | product=conserved hypothetical protein | location=DS113407:96581-97393(+) | length=271	22.8912	22.6891	NaN	NaN	NaN	NaN	2	2	2	10.7	10.7	10.7	31.084	5
	TVAG_349870	TVAG_349870 | organism=Trichomonas_vaginalis_G3 | product=Rabx15 protein, putative | location=DS113955:1307-1900(+) | length=198	23.238	22.6923	22.4021	NaN	NaN	NaN	3	3	2	24.4	24.4	18.8	21.335	7
	TVAG_133030	TVAG_133030 | organism=Trichomonas_vaginalis_G3 | product=NADH-ubiquinone oxidoreductase flavoprotein, putative | location=DS113361:16348-17637(-) | length=430	22.6385	NaN	22.6976	NaN	NaN	NaN	2	2	2	8.4	8.4	8.4	46.77	4
	TVAG_287530	TVAG_287530 | organism=Trichomonas_vaginalis_G3 | product=heat shock protein, putative | location=DS113847:26351-26680(+) | length=110	22.6672	22.6574	22.8791	NaN	NaN	NaN	3	3	3	28.4	28.4	28.4	12.038	11
	TVAG_444410	TVAG_444410 | organism=Trichomonas_vaginalis_G3 | product=conserved hypothetical protein | location=DS113290:98085-98330(-) | length=82	22.456	22.7283	22.444	NaN	NaN	NaN	4	4	4	59.3	59.3	59.3	9.2106	10
	TVAG_197690	TVAG_197690 | organism=Trichomonas_vaginalis_G3 | product=GTPase_rho, putative | location=DS113406:18877-19416(+) | length=180	22.3983	22.4358	NaN	NaN	NaN	NaN	3	3	3	25.7	25.7	25.7	20.045	4
	TVAG_297470;TVAG_255140;TVAG_198960;TVAG_054500;TVAG_318710	TVAG_297470 | organism=Trichomonas_vaginalis_G3 | product=60S ribosomal protein L9, putative | location=DS113235:141551-142144(-) | length=198;TVAG_255140 | organism=Trichomonas_vaginalis_G3 | product=60S ribosomal protein L9, putative | location=DS113933:	22.1614	NaN	22.1054	NaN	NaN	NaN	2	2	2	12.2	12.2	12.2	22.887	2
	TVAG_064490	TVAG_064490 | organism=Trichomonas_vaginalis_G3 | product=rubrerythrin, putative | location=DS113389:14410-14985(-) | length=192	21.9721	22.0348	NaN	NaN	NaN	NaN	2	2	2	21.5	21.5	21.5	21.352	3
	TVAG_423530	TVAG_423530 | organism=Trichomonas_vaginalis_G3 | product=conserved hypothetical protein | location=DS113244:131477-132118(+) | length=214	23.4925	21.9569	21.3105	NaN	NaN	NaN	4	4	4	36.6	36.6	36.6	23.181	6
	TVAG_475220;TVAG_412780;TVAG_366380;TVAG_347410;TVAG_146910;TVAG_476100;TVAG_193800	TVAG_475220 | organism=Trichomonas_vaginalis_G3 | product=glyceraldehyde 3-phosphate dehydrogenase, putative | location=DS113427:67149-68234(-) | length=362;TVAG_412780 | organism=Trichomonas_vaginalis_G3 | product=glyceraldehyde 3-phosphate dehydrogenase,	21.4666	21.6403	22.0148	NaN	NaN	NaN	3	3	3	10.8	10.8	10.8	39.269	6
	TVAG_098820;TVAG_074600	TVAG_098820 | organism=Trichomonas_vaginalis_G3 | product=tyrosine aminotransferase, putative | location=DS113430:35109-36599(+) | length=497;TVAG_074600 | organism=Trichomonas_vaginalis_G3 | product=tyrosine aminotransferase, putative | location=DS113298:	21.4328	21.568	21.356	NaN	NaN	NaN	2	2	2	9.1	9.1	9.1	55.866	6
	TVAG_363390;TVAG_345360;TVAG_300000;TVAG_043170;TVAG_043070;TVAG_043060;TVAG_360700;TVAG_038440	TVAG_363390 | organism=Trichomonas_vaginalis_G3 | product=fructose-bisphosphate aldolase, putative | location=DS114624:7584-8570(+) | length=329;TVAG_345360 | organism=Trichomonas_vaginalis_G3 | product=fructose-bisphosphate aldolase, putative | location=D	21.3027	21.2503	21.4087	NaN	NaN	NaN	2	2	2	10.1	10.1	10.1	36.262	4
	TVAG_487470;TVAG_486930;TVAG_462810;TVAG_370550;TVAG_282960;TVAG_033590	TVAG_487470 | organism=Trichomonas_vaginalis_G3 | product=40S ribosomal protein S6, putative | location=DS113376:41174-41824(+) | length=217;TVAG_486930 | organism=Trichomonas_vaginalis_G3 | product=40S ribosomal protein S6, putative | location=DS113273:10	21.2553	21.0259	NaN	NaN	NaN	NaN	2	2	2	8.8	8.8	8.8	24.504	5
	TVAG_257310	TVAG_257310 | organism=Trichomonas_vaginalis_G3 | product=Rab21, putative | location=DS113422:34947-35549(+) | length=201	21.3041	20.9082	NaN	NaN	NaN	NaN	3	2	2	25	19.5	19.5	21.332	2
	TVAG_202040	TVAG_202040 | organism=Trichomonas_vaginalis_G3 | product=GTPase_rho, putative | location=DS113259:96661-97197(-) | length=179	20.8764	NaN	20.9999	NaN	NaN	NaN	2	2	2	22.5	22.5	22.5	20.03	3
	TVAG_342980	TVAG_342980 | organism=Trichomonas_vaginalis_G3 | product=conserved hypothetical protein | location=DS113407:85411-86316(-) | length=302	20.9593	NaN	20.6711	NaN	NaN	NaN	2	2	2	8	8	8	34.72	3
		Proteins highlighted in yellow annotated in Fig. 3
