# Supplementary material for: A hybrid TIM complex mediates protein import into hydrogenosomes of Trichomonas vaginalis
Source: BMC Biol. 2024 Jun 3;22:130. doi: 10.1186/s12915-024-01928-8 (PMC11145794; doi:10.1186/s12915-024-01928-8)
Supplement: Supplementary file 5 — Additional file 5:Table S4A-E. Mass spectrometry identification of proteins that co-immunoprecipitated with T. vaginalis Tim17 family proteins. CoIP was performed with protein-crosslinking. [file 12915_2024_1928_MOESM5_ESM.xlsx]

## Sheet: TvTim22
Additional file 5: Table S4. Mass spectrometry identification of proteins that co-immunoprecipitated with T. vaginalis Tim17 family proteins.
Table S4A. Mass spectrometry identification of proteins that co-immunoprecipitated with T. vaginalis Tim22
T: Protein name	T: T: Majority protein IDs	T: T: Fasta headers	Tim22-1	Tim22-2	Tim22-3	WT-1	WT-2	WT-3	N: Peptides	N: Razor + unique peptides	N: Unique peptides	N: Sequence coverage [%]	N: Unique + razor sequence coverage [%]	N: Unique sequence coverage [%]	N: Mol. weight [kDa]	N: MS/MS count
AAC-1	TVAG_237680	TVAG_237680 | organism=Trichomonas_vaginalis_G3 | product=ADP.ATP carrier protein. putative | location=DS113188:178996-179946(+) | length=317	36.6907	36.5742	36.6363	32.6255	32.6213	32.1812	46	46	46	84.8	84.8	84.8	34.656	1108
ADCK1	TVAG_442170	TVAG_442170 | organism=Trichomonas_vaginalis_G3 | product=conserved hypothetical protein | location=DS113578:23750-25324(-) | length=525	32.0605	31.9404	31.8515	30.2246	30.1025	30.9066	42	42	42	68.9	68.9	68.9	59.769	320
aHPP	TVAG_119710	TVAG_119710 | organism=Trichomonas_vaginalis_G3 | product=Clan ME. family M16. insulinase-like metallopeptidase | location=DS113177:221935-223191(-) | length=419	28.4283	28.6222	28.3687	26.4599	27.5716	26.5462	19	19	19	60.8	60.8	60.8	45.935	126
bHPP	TVAG_233350	TVAG_233350 | organism=Trichomonas_vaginalis_G3 | product=Clan ME. family M16. insulinase-like metallopeptidase | location=DS113471:82836-84095(+) | length=420	29.1749	29.5271	29.555	28.8105	27.9258	28.5696	15	15	15	57.3	57.3	57.3	46.842	149
DnaJ/Hsp40	TVAG_317210	TVAG_317210 | organism=Trichomonas_vaginalis_G3 | product=DNAj/HSP40. putative | location=DS113954:20162-21139(+) | length=326	23.3932	23.4228	23.6288	22.9318	23.0962	22.8617	3	3	3	13.5	13.5	13.5	35.622	11
DPMT	TVAG_347770	TVAG_347770 | organism=Trichomonas_vaginalis_G3 | product=dolichol-phosphate mannosyltransferase. putative | location=DS113241:3275-4252(+) | length=326	24.7931	24.9892	25.0257	25.4867	25.5776	NA	6	6	6	25.5	25.5	25.5	36.962	16
Fis1	TVAG_176970	TVAG_176970 | organism=Trichomonas_vaginalis_G3 | product=conserved hypothetical protein | location=DS113680:29004-29492(-) | length=163	26.9781	27.276	27.3708	26.2725	26.3929	26.0115	3	3	3	29	29	29	18.454	22
GCS L	TVAG_272760	TVAG_272760 | organism=Trichomonas_vaginalis_G3 | product=glutathione reductase. putative | location=DS113562:10944-12359(+) | length=472	26.2153	26.5516	26.5518	25.3514	25.9933	25.6024	10	10	10	35.2	35.2	35.2	50.204	31
GTPase	TVAG_202040	TVAG_202040 | organism=Trichomonas_vaginalis_G3 | product=GTPase_rho. putative | location=DS113259:96661-97197(-) | length=179	29.02	29.0732	28.8476	28.2566	27.9373	28.0697	10	10	10	77.5	77.5	77.5	20.03	51
Hsp60-2	TVAG_466660	TVAG_466660 | organism=Trichomonas_vaginalis_G3 | product=chaperonin. putative | location=DS113864:10512-12125(+) | length=538	27.6943	27.5903	27.8488	27.1145	27.2944	27.1869	14	14	14	38.7	38.7	38.7	58.728	54
Hsp70	TVAG_136580	TVAG_136580 | organism=Trichomonas_vaginalis_G3 | product=heat shock protein. putative | location=DS113207:199392-202022(+) | length=877	24.9814	25.0687	25.0209	25.4449	25.49	NA	6	6	6	12.1	12.1	12.1	98.272	16
HSP70	TVAG_044510;TVAG_397610	TVAG_044510 | organism=Trichomonas_vaginalis_G3 | product=heat shock protein 70 (HSP70)-4. putative | location=DS113536:16019-17998(+) | length=660;TVAG_397610 | organism=Trichomonas_vaginalis_G3 | product=heat shock protein. putative | location=DS116724:7	24.4423	24.5154	23.4706	23.143	22.0203	23.2502	27	3	1	57.5	12.4	3.5	71.2	14
Hsp90	TVAG_155010;TVAG_034730	TVAG_155010 | organism=Trichomonas_vaginalis_G3 | product=heat shock protein. putative | location=DS114127:9884-10966(+) | length=361;TVAG_034730 | organism=Trichomonas_vaginalis_G3 | product=endoplasmin. putative | location=DS113826:32964-34046(-) | lengt	25.8383	25.7958	26.091	23.7796	24.3078	23.7898	12	5	5	39.2	13.9	13.9	41.45	11
Hydrogenase	TVAG_310050	TVAG_310050 | organism=Trichomonas_vaginalis_G3 | product=nitrate. fromate. iron dehydrogenase. putative | location=DS113416:20826-22040(+) | length=405	30.3112	30.4991	30.7573	28.2895	28.3033	27.2851	17	12	12	55.2	39.4	39.4	40.969	98
Hydrogenase	TVAG_160930	TVAG_160930 | organism=Trichomonas_vaginalis_G3 | product=Periplasmic [Fe] hydrogenase. putative | location=DS113304:30657-32504(+) | length=616	28.3677	28.5646	28.5007	26.947	27.1662	27.1418	17	17	17	38.2	38.2	38.2	68.443	85
Ind	TVAG_076230	TVAG_076230 | organism=Trichomonas_vaginalis_G3 | product=nucleotide binding protein. putative | location=DS113181:215773-216627(-) | length=285	33.7657	33.736	33.8933	32.8541	33.0533	32.5083	21	21	21	68.3	68.3	68.3	30.444	276
Jac1	TVAG_032090	TVAG_032090 | organism=Trichomonas_vaginalis_G3 | product=Co-chaperone protein HscB. mitochondrial precursor. putative | location=DS113812:8076-8738(-) | length=221	28.091	27.9429	28.2787	26.9163	27.2124	27.2435	11	11	9	58.6	58.6	52.7	25.283	70
Mge1-1	TVAG_182340	TVAG_182340 | organism=Trichomonas_vaginalis_G3 | product=grpe protein. putative | location=DS113180:45638-46213(-) | length=192	25.1969	26.0279	25.1526	23.0286	23.6857	22.473	7	6	6	39.3	33	33	21.542	19
Mge1-2	TVAG_297650	TVAG_297650 | organism=Trichomonas_vaginalis_G3 | product=grpe protein. putative | location=DS113235:190306-190881(-) | length=192	28.0282	28.5535	28.2082	26.5051	25.6936	25.5697	9	9	8	48.7	48.7	42.4	21.619	66
mtHsp70-1	TVAG_237140	TVAG_237140 | organism=Trichomonas_vaginalis_G3 | product=heat shock protein. putative | location=DS113188:73459-75348(+) | length=630	33.4745	33.5456	33.4384	31.3358	31.3084	31.3762	53	53	27	75.5	75.5	38.5	68.847	639
mtHsp70-3	TVAG_433130	TVAG_433130 | organism=Trichomonas_vaginalis_G3 | product=heat shock protein. putative | location=DS113205:209211-211079(+) | length=623	33.1848	33.0835	33.1003	30.7314	30.9005	30.2371	48	48	48	62.2	62.2	62.2	67.78	492
mtHsp70-4	TVAG_394040	TVAG_394040 | organism=Trichomonas_vaginalis_G3 | product=heat shock protein 70kD. putative | location=DS113258:57791-59740(-) | length=650	27.5325	27.5477	27.5907	25.5614	25.7676	25.8701	16	16	16	41.3	41.3	41.3	71.402	63
Pam16	TVAG_470110	TVAG_470110 | organism=Trichomonas_vaginalis_G3 | product=conserved hypothetical protein | location=DS113741:22177-22512(-) | length=112	27.0422	27.7575	28.38	22.3546	24.209	25.8296	6	6	6	45	45	45	12.208	32
Pam18	TVAG_436580	TVAG_436580 | organism=Trichomonas_vaginalis_G3 | product=S.cerevisiae chromosome XII reading frame orf ylr008c. putative | location=DS113194:39266-39619(+) | length=118	29.2847	29.31	29.6511	25.7182	25.2489	25.2918	13	13	13	96.6	96.6	96.6	12.562	105
PEPCK	TVAG_213710;TVAG_139300;TVAG_434120	TVAG_213710 | organism=Trichomonas_vaginalis_G3 | product=phosphoenolpyruvate carboxykinase. putative | location=DS113544:43018-44817(-) | length=600;TVAG_139300 | organism=Trichomonas_vaginalis_G3 | product=phosphoenolpyruvate carboxykinase. putative | lo	NA	24.0143	23.6599	25.1166	24.6256	25.3032	12	5	1	23.5	8.3	2.2	67.051	11
PFOR	TVAG_242960	TVAG_242960 | organism=Trichomonas_vaginalis_G3 | product=pyruvate-flavodoxin oxidoreductase. putative | location=DS113657:50373-53846(+) | length=1158	34.4042	34.4365	34.2075	32.1573	32.2029	31.9617	78	78	18	68.7	68.7	24.5	128.04	688
PFOR	TVAG_198110	TVAG_198110 | organism=Trichomonas_vaginalis_G3 | product=pyruvate-flavodoxin oxidoreductase. putative | location=DS113190:23798-27271(-) | length=1158	33.4275	33.3925	33.3211	31.3835	31.3279	31.1518	75	31	29	66.4	33.5	33.5	127.97	328
PFOR	TVAG_096520	TVAG_096520 | organism=Trichomonas_vaginalis_G3 | product=pyruvate-flavodoxin oxidoreductase. putative | location=DS113590:8246-11887(-) | length=1214	29.3976	29.2186	29.3176	27.7693	28.2243	28.4219	34	34	34	46.7	46.7	46.7	134.98	125
PFOR	TVAG_230580	TVAG_230580 | organism=Trichomonas_vaginalis_G3 | product=pyruvate-flavodoxin oxidoreductase. putative | location=DS113364:16250-19723(-) | length=1158	32.4382	32.2366	32.0455	30.0267	30.1795	29.6123	77	19	13	68	22.8	20.5	127.99	124
PGM	TVAG_113710;TVAG_212740;TVAG_209020	TVAG_113710 | organism=Trichomonas_vaginalis_G3 | product=phosphoglycerate mutase. putative | location=DS113223:159042-159797(-) | length=252;TVAG_212740 | organism=Trichomonas_vaginalis_G3 | product=phosphoglycerate mutase. putative | location=DS113291:10	24.417	24.1497	NA	25.0625	24.9532	25.2371	4	4	4	31.1	31.1	31.1	28.353	14
Rab	TVAG_122340	TVAG_122340 | organism=Trichomonas_vaginalis_G3 | product=RAB. putative | location=DS113221:32155-32760(-) | length=202	27.6136	27.543	27.58	27.2911	27.191	27.1078	11	10	10	68.2	62.7	62.7	22.478	54
Rab	TVAG_015270	TVAG_015270 | organism=Trichomonas_vaginalis_G3 | product=small GTPase rabh. putative | location=DS114465:3842-4423(+) | length=194	25.1526	25.0641	NA	25.616	25.628	25.6065	4	3	3	21.2	17.1	17.1	21.623	10
Rab	TVAG_241150	TVAG_241150 | organism=Trichomonas_vaginalis_G3 | product=Rabx24 protein. putative | location=DS113634:18194-18793(-) | length=200	23.691	23.7907	NA	24.4109	24.7896	NA	4	3	3	32.2	28.1	28.1	22.002	10
Ras	TVAG_056480	TVAG_056480 | organism=Trichomonas_vaginalis_G3 | product=ran. putative | location=DS113354:65354-65944(-) | length=197	24.6203	NA	25.1071	25.7931	26.0506	25.6248	3	3	3	27.6	27.6	27.6	21.337	19
TvTim23-like	TVAG_379950	TVAG_379950 | organism=Trichomonas_vaginalis_G3 | product=conserved hypothetical protein | location=DS113263:10768-11241(+) | length=158	26.9483	26.974	26.8904	24.5925	24.8477	24.6211	7	7	7	43.9	43.9	43.9	16.939	51
TvTim23	TVAG_198350	TVAG_198350 | organism=Trichomonas_vaginalis_G3 | product=hypothetical protein | location=DS113190:78010-78492(-) | length=161	35.703	35.7623	35.8234	29.4179	29.7376	29.4541	15	15	15	77.5	77.5	77.5	16.838	385
TvTim17-like	TVAG_447580	TVAG_447580 | organism=Trichomonas_vaginalis_G3 | product=conserved hypothetical protein | location=DS113238:117489-118001(+) | length=171	31.682	31.5177	31.1983	29.2865	29.9529	29.8488	11	11	11	85.9	85.9	85.9	18.708	141
Tim44	TVAG_008790	TVAG_008790 | organism=Trichomonas_vaginalis_G3 | product=conserved hypothetical protein | location=DS113653:60786-61766(+) | length=327	31.483	31.4399	31.3544	28.5902	28.6053	28.2695	24	24	24	71.2	71.2	71.2	36.524	175
Tim9-10A	TVAG_287510	TVAG_287510 | organism=Trichomonas_vaginalis_G3 | product=conserved hypothetical protein | location=DS113847:23455-23679(-) | length=75	27.4086	27.24	27.2853	23.4783	23.8806	NA	5	5	5	51.4	51.4	51.4	8.7369	19
Tim9-10C	TVAG_399830	TVAG_399830 | organism=Trichomonas_vaginalis_G3 | product=conserved hypothetical protein | location=DS114622:3538-3765(-) | length=76	27.0543	26.2271	27.0337	22.0059	22.0049	NA	5	5	5	45.3	45.3	45.3	8.443	27
Tim9-10D	TVAG_462780	TVAG_462780 | organism=Trichomonas_vaginalis_G3 | product=hypothetical protein | location=DS113217:104452-104691(+) | length=80	26.2662	26.7988	26.0847	21.8538	21.2104	NA	2	2	2	24.1	24.1	24.1	9.3566	12
Tvh22	TVAG_296220	TVAG_296220 | organism=Trichomonas_vaginalis_G3 | product=NADH dehydrogenase 24 kDa subunit. putative | location=DS113644:31130-31735(+) | length=202	32.2341	32.5157	32.7342	31.4426	31.8679	31.3821	18	18	18	57.7	57.7	57.7	21.96	163
ubiquitin	TVAG_110540;TVAG_441950;TVAG_184170;TVAG_159980;TVAG_069570;TVAG_441960;TVAG_264700;TVAG_184180;TVAG_184140;TVAG_174190;TVAG_457430;TVAG_331660;TVAG_019240;TVAG_174180;TVAG_110140	TVAG_110540 | organism=Trichomonas_vaginalis_G3 | product=ubiquitin. putative | location=DS113198:171475-171918(-) | length=148;TVAG_441950 | organism=Trichomonas_vaginalis_G3 | product=ubiquitin. putative | location=DS114531:9196-9657(-) | length=154;TVAG	29.6121	29.416	29.8129	28.6862	28.5871	28.6727	9	9	5	81	81	36.7	16.713	56
ubiquiton transferase	TVAG_309120	TVAG_309120 | organism=Trichomonas_vaginalis_G3 | product=ubiquitin-protein ligase. putative | location=DS113362:69062-76534(+) | length=2491	25.2391	25.5097	26.638	23.8964	24.1582	23.6184	10	10	10	7.7	7.7	7.7	285.39	22
unknown	TVAG_370950;TVAG_344280	TVAG_370950 | organism=Trichomonas_vaginalis_G3 | product=conserved hypothetical protein | location=DS113798:49026-49748(+) | length=241;TVAG_344280 | organism=Trichomonas_vaginalis_G3 | product=conserved hypothetical protein | location=DS113321:99316-1000	28.655	28.3037	28.644	27.8576	28.0534	27.5433	14	14	14	65.8	65.8	65.8	27.394	88
unknown	TVAG_425470	TVAG_425470 | organism=Trichomonas_vaginalis_G3 | product=conserved hypothetical protein | location=DS114289:15034-21219(-) | length=2062	26.0113	25.6294	26.0934	25.0925	25.4303	25.3371	8	8	4	4.8	4.8	1.7	231.43	25
unknown	TVAG_038870	TVAG_038870 | organism=Trichomonas_vaginalis_G3 | product=conserved hypothetical protein | location=DS113308:35131-36372(+) | length=414	26.4738	26.5925	26.7296	25.9646	25.8337	25.877	6	6	6	20.1	20.1	20.1	47.027	24
unknown	TVAG_049830	TVAG_049830 | organism=Trichomonas_vaginalis_G3 | product=disulfide oxidoreductase. putative | location=DS113512:47799-50414(+) | length=872	29.3387	29.0559	28.9283	28.4971	28.5224	28.3316	24	24	24	34.4	34.4	34.4	94.995	91
unknown	TVAG_063260	TVAG_063260 | organism=Trichomonas_vaginalis_G3 | product=hypothetical protein | location=DS113216:213469-214923(+) | length=485	28.0843	28.1907	27.8123	26.5094	26.0664	25.6212	15	15	15	51.9	51.9	51.9	53.68	56
unknown	TVAG_066380	TVAG_066380 | organism=Trichomonas_vaginalis_G3 | product=conserved hypothetical protein | location=DS113763:25649-26299(-) | length=217	25.7781	25.9699	25.7697	25.3679	25.3233	25.4149	5	5	5	31.5	31.5	31.5	24.339	20
unknown	TVAG_172200	TVAG_172200 | organism=Trichomonas_vaginalis_G3 | product=conserved hypothetical protein | location=DS113193:79233-82808(-) | length=1192	25.6795	25.5036	25.69	24.0972	24.209	24.2436	7	7	7	11.2	11.2	11.2	133.92	21
unknown	TVAG_348300	TVAG_348300 | organism=Trichomonas_vaginalis_G3 | product=conserved hypothetical protein | location=DS113241:121556-123067(+) | length=504	25.2385	25.3415	25.3808	23.8983	23.5145	NA	5	5	5	17.3	17.3	17.3	57.286	13
unknown	TVAG_444410	TVAG_444410 | organism=Trichomonas_vaginalis_G3 | product=conserved hypothetical protein | location=DS113290:98085-98330(-) | length=82	26.0126	26.5559	26.2438	25.4444	NA	25.3073	5	5	5	81.5	81.5	81.5	9.2106	18
unknown	TVAG_486370;TVAG_169170	TVAG_486370 | organism=Trichomonas_vaginalis_G3 | product=conserved hypothetical protein | location=DS123526:823-1453(-) | length=210;TVAG_169170 | organism=Trichomonas_vaginalis_G3 | product=conserved hypothetical protein | location=DS114822:4757-5455(-)	25.3686	25.7827	25.679	24.8701	24.4441	24.4901	5	5	5	40.2	40.2	40.2	24.726	18
Proteins highlighted in yellow were used for interactome construction
wt, wild type: non transfected T1 T.vaginalis

## Sheet: TvTim23
Table S4B. Mass spectrometry identification of proteins that co-immunoprecipitated with T. vaginalis Tim23
T: Protein name	T: T: Majority protein IDs	T: T: Fasta headers	Protein IDs	Tim23-1	Tim23-2	Tim23-3	wt-1	wt-2	wt-3	wt-4	Peptides	Razor + unique peptides	Unique peptides	Sequence coverage [%]	Unique + razor sequence coverage [%]	Unique sequence coverage [%]	MS/MS count
AAC1	TVAG_237680	Q9NI37_TRIVA Hydrogenosomal membrane protein 31 EUID=rna_TVAG_237680-1-p1 OS=Trichomonas vaginalis OX=5722 GN=HMP31 PE=3 SV=1	Q9NI37	29.7373	29.7947	30.0028	25.989	26.1505	25.5774	25.035	25	25	25	73.1	73.1	73.1	234
AAC2	TVAG_051820	A2FII9_TRIVA Mitochondrial carrier protein EUID=rna_TVAG_051820-1-p1 OS=Trichomonas vaginalis OX=5722 GN=TVAG_051820 PE=3 SV=1	A2FII9	25.2267	25.2647	25.3925	23.9841	24.6567	24.2363	24.0842	16	16	16	43.4	43.4	43.4	120
AAC5	TVAG_262210	A2DUD3_TRIVA Mitochondrial carrier protein EUID=rna_TVAG_262210-1-p1 OS=Trichomonas vaginalis OX=5722 GN=TVAG_262210 PE=3 SV=1	A2DUD3	23.2562	23.294	23.2324	19.0421	19.7306	19.7919	18.8296	8	8	8	42.1	42.1	42.1	37
GTPase	TVAG_349870	Q4FID8_TRIVA Small GTP-binding protein, putative EUID=rna_TVAG_328110-1-p1 OS=Trichomonas vaginalis OX=5722 GN=TVAG_328110;Q4G289_TRIVA Small GTP-binding protein, putative EUID=rna_TVAG_349870-1-p1 OS=Trichomonas vaginalis OX=5722 GN=TVAG_349870 PE=4 SV=1	A2DFV5;A2ELG5;Q4FID5;Q4FID6;Q4FID8;Q4G289;Q4G2B2	21.5743	21.2728	21.6461	19.733	20.1229	19.0993	18.9796	6	6	5	40.1	40.1	36	27
GTPase	TVAG_106390	Q4G2B8_TRIVA Small GTP-binding protein, putative EUID=rna_TVAG_106390-1-p1 OS=Trichomonas vaginalis OX=5722 GN=TVAG_106390 PE=4 SV=1	A2F5E2;Q4FIE2;Q4FIE3;Q4FIE7;Q4G2B5;Q4G2B6;Q4G2B8	20.4911	20.4723	20.9797	18.9935	20.8773	19.2089	18.3146	6	6	5	35.9	35.9	31.8	24
Hmp-35-2	TVAG_104250	A2FTN9_TRIVA Hydrogenosomal membrane protein Hmp35 EUID=rna_TVAG_104250-1-p1 OS=Trichomonas vaginalis OX=5722 GN=TVAG_104250 PE=4 SV=1;A2HNP3_TRIVA Hydrogenosomal membrane protein Hmp35 EUID=rna_TVAG_590550-1-p1 OS=Trichomonas vaginalis OX=5722 GN=TVAG_590	A2FTN9;A2HNP3	25.2589	25.3459	25.3388	23.7188	24.6585	23.8755	22.8393	17	17	17	63.5	63.5	63.5	155
Homp38	TVAG_190830	A2EFG6_TRIVA Uncharacterized protein EUID=rna_TVAG_190830-1-p1 OS=Trichomonas vaginalis OX=5722 GN=TVAG_190830 PE=4 SV=1	A2EFG6	20.8432	21.0346	22.3314	19.8804	19.1439	19.1724	18.5463	5	5	5	20.2	20.2	20.2	8
Hsp70-1	TVAG_237140	A2DCR4_TRIVA Mitochondrial-type HSP70, putative EUID=rna_TVAG_237140-1-p1 OS=Trichomonas vaginalis OX=5722 GN=TVAG_237140 PE=3 SV=1	A2DCR4	22.4324	22.2764	22.917	22.1261	19.7645	18.5581	21.6079	20	7	7	41.5	14.3	14.3	28
LRR	TVAG_436310	A2G5J6_TRIVA Uncharacterized protein EUID=rna_TVAG_436310-1-p1 OS=Trichomonas vaginalis OX=5722 GN=TVAG_436310 PE=4 SV=1	A2G5J6	21.464	20.9001	22.0166	19.3514	19.5925	19.3094	19.4454	11	11	11	19.1	19.1	19.1	32
LRR	TVAG_054170	A2FMQ5_TRIVA Leucine Rich Repeat family protein EUID=rna_TVAG_054170-1-p1 OS=Trichomonas vaginalis OX=5722 GN=TVAG_054170 PE=4 SV=1	A2FMQ5	20.3264	19.8361	20.5425	18.8372	20.0008	19.1394	18.6272	8	8	8	11	11	11	19
Pam18	TVAG_436580	TVAG_436580 | organism=Trichomonas_vaginalis_G3 | product=S.cerevisiae chromosome XII reading frame orf ylr008c. putative | location=DS113194:39266-39619(+) | length=118	A2DFA6	21.1249	NaN	NaN	NaN	20.8997	20.7253	18.6981	2	2	2	14.5	14.5	14.5	14
TvTim23	TVAG_061900	A2E7V5_TRIVA Mitochondrial import inner membrane translocase subunit Tim17 family protein EUID=rna_TVAG_061900-1-p1 OS=Trichomonas vaginalis OX=5722 GN=TVAG_061900 PE=4 SV=1	A2E7V5	31.1066	32.2004	32.1805	22.6661	19.727	19.5891	18.76	8	8	8	91.4	91.4	91.4	283
TvTim17-like	TVAG_447580	A2DS29_TRIVA Uncharacterized protein EUID=rna_TVAG_447580-1-p1 OS=Trichomonas vaginalis OX=5722 GN=TVAG_447580 PE=4 SV=1	A2DS29	22.9091	22.5768	22.6946	21.9266	18.4459	19.0891	21.4312	10	10	10	77.6	77.6	77.6	41
Tim44	TVAG_008790	A2F7V1_TRIVA Tim44 domain-containing protein EUID=rna_TVAG_008790-1-p1 OS=Trichomonas vaginalis OX=5722 GN=TVAG_008790 PE=4 SV=1	A2F7V1	21.7774	21.4007	21.966	20.5474	19.6365	20.3635	17.7088	6	6	6	24.8	24.8	24.8	26
Tim9-10A	TVAG_287510	TVAG_287510 | organism=Trichomonas_vaginalis_G3 | product=conserved hypothetical protein | location=DS113847:23455-23679(-) | length=75	A2FKF0	23.2549	23.4753	23.427	23.2361	23.1995	22.9413	22.924	4	4	3	52.7	52.7	32.4	36
Tom36	TVAG_277930	A2DU34_TRIVA Uncharacterized protein EUID=rna_TVAG_277930-1-p1 OS=Trichomonas vaginalis OX=5722 GN=TVAG_277930 PE=4 SV=1	A2DU34	22.4746	22.7005	23.0044	19.0484	22.6012	22.2023	21.4457	14	14	14	56.8	56.8	56.8	61
Tom40-3	TVAG_450220	A2G8G1_TRIVA Uncharacterized protein EUID=rna_TVAG_450220-1-p1 OS=Trichomonas vaginalis OX=5722 GN=TVAG_450220 PE=4 SV=1	A2G8G1	NaN	20.9015	21.4396	20.6829	21.192	NaN	NaN	6	6	6	23.6	23.6	23.6	28
Tom40-6	TVAG_195900	A2ETM9_TRIVA Uncharacterized protein EUID=rna_TVAG_195900-1-p1 OS=Trichomonas vaginalis OX=5722 GN=TVAG_195900 PE=4 SV=1	A2ETM9	21.7458	21.4564	22.0379	19.8296	21.5265	20.6585	17.9679	7	7	7	49	49	49	48
Uknown	TVAG_166100	A2DE17_TRIVA Uncharacterized protein EUID=rna_TVAG_166100-1-p1 OS=Trichomonas vaginalis OX=5722 GN=TVAG_166100 PE=4 SV=1	A2DE17	21.0299	21.0245	21.2801	20.8904	20.6327	20.4453	20.5348	8	8	8	23.5	23.5	23.5	38
Unknown	TVAG_455090	A2FMX1_TRIVA Uncharacterized protein EUID=rna_TVAG_455090-1-p1 OS=Trichomonas vaginalis OX=5722 GN=TVAG_455090 PE=4 SV=1	A2FMX1	25.2315	24.9238	25.5025	23.8509	24.0454	23.5888	22.9847	7	7	7	47.2	47.2	47.2	104
Unknown	TVAG_423530	A2DTJ1_TRIVA Uncharacterized protein EUID=rna_TVAG_423530-1-p1 OS=Trichomonas vaginalis OX=5722 GN=TVAG_423530 PE=4 SV=1	A2DTJ1	21.8149	21.5977	22.2761	18.8565	19.7768	19.7816	19.521	3	3	3	24.4	24.4	24.4	13
Unknown H	TVAG_442170	A2F1W1_TRIVA Uncharacterized protein EUID=rna_TVAG_442170-1-p1 OS=Trichomonas vaginalis OX=5722 GN=TVAG_442170 PE=4 SV=1	A2F1W1	21.7661	21.8696	22.1874	19.052	19.7542	19.5398	18.5091	8	8	8	21.2	21.2	21.2	18
Unknown H	TVAG_450060	A2G998_TRIVA Uncharacterized protein EUID=rna_TVAG_450060-1-p1 OS=Trichomonas vaginalis OX=5722 GN=TVAG_450060 PE=4 SV=1	A2G998	21.4546	21.6524	21.9002	19.2221	18.8946	20.1424	18.2683	12	12	12	37.3	37.3	37.3	41

## Sheet: TvTim22like
Table S4C. Mass spectrometry identification of proteins that co-immunoprecipitated with T. vaginalis Tim22-like
T: Protein name	T: T: Majority protein IDs	T: T: Fasta headers	MajorityproteinIDs	Tim22-like-1	Tim22-like-2	Tim22-like-3	wt-1	wt-2	wt-3	wt-4	Razor+uniquepeptides	Uniquepeptides	Sequencecoverage[%]	Unique+razorsequencecoverage[%]	Uniquesequencecoverage[%]	MS/MScount	Peptides
AAC1, Hmp-31	TVAG_237680	Q9NI37_TRIVAHydrogenosomalmembraneprotein31EUID=rna_TVAG_237680-1-p1OS=TrichomonasvaginalisOX=5722GN=HMP31PE=3SV=1	Q9NI37	28.621	28.486	28.2838	25.989	26.1505	25.5774	25.035	25	25	73.1	73.1	73.1	234	25
AAC2	TVAG_051820	A2FII9_TRIVAMitochondrialcarrierproteinEUID=rna_TVAG_051820-1-p1OS=TrichomonasvaginalisOX=5722GN=TVAG_051820PE=3SV=1	A2FII9	25.156	24.7604	24.7297	23.9841	24.6567	24.2363	24.0842	16	16	43.4	43.4	43.4	120	16
AAC5	TVAG_262210	A2DUD3_TRIVAMitochondrialcarrierproteinEUID=rna_TVAG_262210-1-p1OS=TrichomonasvaginalisOX=5722GN=TVAG_262210PE=3SV=1	A2DUD3	22.9258	22.2751	22.2713	19.3143	18.5887	18.4396	18.1014	8	8	42.1	42.1	42.1	37	8
Sam50	TVAG_178100	A2DIG2_TRIVAUncharacterizedproteinEUID=rna_TVAG_178100-1-p1OS=TrichomonasvaginalisOX=5722GN=TVAG_178100PE=4SV=1	A2DIG2	20.7108	20.2883	20.34	18.7989	19.7542	19.6791	18.3442	8	8	26.4	26.4	26.4	15	8
Tom46	TVAG_137270	A2FNS9_TRIVAUncharacterizedproteinEUID=rna_TVAG_137270-1-p1OS=TrichomonasvaginalisOX=5722GN=TVAG_137270PE=4SV=1	A2FNS9	22.2926	22.0548	22.1183	18.8277	20.7856	19.6254	18.3146	5	5	21.6	21.6	21.6	15	5
Tom36	TVAG_277930	A2DU34_TRIVAUncharacterizedproteinEUID=rna_TVAG_277930-1-p1OS=TrichomonasvaginalisOX=5722GN=TVAG_277930PE=4SV=1	A2DU34	23.7054	23.4047	23.5546	18.7939	22.6012	22.2023	21.4457	14	14	56.8	56.8	56.8	61	14
Hom19	TVAG_283120	A2DEL5_TRIVAUncharacterizedproteinEUID=rna_TVAG_283120-1-p1OS=TrichomonasvaginalisOX=5722GN=TVAG_283120PE=4SV=1	A2DEL5	22.8138	21.8737	22.2948	19.1454	19.1886	20.3037	18.4195	5	5	39.4	39.4	39.4	16	5
TvTim17-like	TVAG_447580	A2DS29_TRIVAUncharacterizedproteinEUID=rna_TVAG_447580-1-p1OS=TrichomonasvaginalisOX=5722GN=TVAG_447580PE=4SV=1	A2DS29	22.3714	22.0047	22.0545	21.9266	19.5376	19.2285	21.4312	10	10	77.6	77.6	77.6	41	10
TvTim22-like	TVAG_370860	A2FHN8_TRIVAUncharacterizedproteinEUID=rna_TVAG_370860-1-p1OS=TrichomonasvaginalisOX=5722GN=TVAG_370860PE=4SV=1	A2FHN8	31.3479	31.2875	31.2622	22.3468	19.671	20.3661	17.8153	14	14	98.1	98.1	98.1	220	14
TvTim23	TVAG_061900	A2E7V5_TRIVAMitochondrialimportinnermembranetranslocasesubunitTim17familyproteinEUID=rna_TVAG_061900-1-p1OS=TrichomonasvaginalisOX=5722GN=TVAG_061900PE=4SV=1	A2E7V5	25.898	24.3588	23.6196	22.6661	19.4077	20.1562	18.2335	8	8	91.4	91.4	91.4	283	8
Tim9-10C	TVAG_399830	A2G8G6_TRIVAUncharacterizedproteinEUID=rna_TVAG_399830-1-p1OS=TrichomonasvaginalisOX=5722GN=TVAG_399830PE=4SV=1	A2G8G6	25.5003	25.5335	25.6936	20.0359	19.9534	19.6419	18.3393	3	3	38.7	38.7	38.7	16	3
Unknown	TVAG_440200	A2FDM3_TRIVAUncharacterizedproteinEUID=rna_TVAG_440200-1-p1OS=TrichomonasvaginalisOX=5722GN=TVAG_440200PE=4SV=1	A2FDM3	25.6256	25.2249	25.2811	23.62	24.0583	23.7544	21.9035	15	15	76.2	76.2	76.2	115	15
Unknown	TVAG_455090	A2FMX1_TRIVAUncharacterizedproteinEUID=rna_TVAG_455090-1-p1OS=TrichomonasvaginalisOX=5722GN=TVAG_455090PE=4SV=1	A2FMX1	25.3057	24.86	24.8958	23.8509	24.0454	23.5888	22.9847	7	7	47.2	47.2	47.2	104	7
UnknownH	TVAG_028050	A2E544_TRIVAUncharacterizedproteinEUID=rna_TVAG_028050-1-p1OS=TrichomonasvaginalisOX=5722GN=TVAG_028050PE=4SV=1	A2E544	22.2792	22.0556	22.1564	19.1119	18.7929	19.1113	18.1757	4	4	40.9	40.9	40.9	20	4
GTPase	TVAG_349870	Q4FID8_TRIVASmallGTP-bindingprotein,putativeEUID=rna_TVAG_328110-1-p1OS=TrichomonasvaginalisOX=5722GN=TVAG_328110;Q4G289_TRIVASmallGTP-bindingprotein,putativeEUID=rna_TVAG_349870-1-p1OS=TrichomonasvaginalisOX=5722GN=TVAG_349870PE=4SV=1	Q4FID8;Q4G289	21.6105	21.4967	21.3204	20.2657	20.3518	19.5645	17.921	6	5	40.1	40.1	36	27	6
unknown	TVAG_222920	A2FHY6_TRIVAInosineguanosineandxanthosinephosphorylasefamilyproteinEUID=rna_TVAG_222920-1-p1OS=TrichomonasvaginalisOX=5722GN=TVAG_222920PE=4SV=1	A2FHY6	21.1181	20.7701	20.7911	19.069	19.6475	19.7467	18.8802	4	4	10.3	10.3	10.3	13	4
unknown	TVAG_248450	A2E781_TRIVAUncharacterizedproteinEUID=rna_TVAG_248450-1-p1OS=TrichomonasvaginalisOX=5722GN=TVAG_248450PE=4SV=1	A2E781	21.1546	21.295	21.3095	19.8677	20.6587	20.4556	17.8804	4	4	27.7	27.7	27.7	27	4
TxP	TVAG_484570	Q6UJG4_TRIVAThioredoxinperoxidaseEUID=rna_TVAG_484570-1-p1OS=TrichomonasvaginalisOX=5722GN=TPxPE=2SV=1;Q8IEV2_TRIVAThioredoxinperoxidaseEUID=rna_TVAG_114310-1-p1OS=TrichomonasvaginalisOX=5722GN=trxpPE=2SV=1	Q6UJG4;Q8IEV2	26.4624	26.4652	26.5608	24.6016	25.836	25.3451	24.1545	16	14	86.7	86.7	69.9	171	16
UnknownH	TVAG_011550	A2FQM8_TRIVAUncharacterizedproteinEUID=rna_TVAG_011550-1-p1OS=TrichomonasvaginalisOX=5722GN=TVAG_011550PE=4SV=1	A2FQM8	20.718	20.5739	20.8709	19.5381	19.456	19.427	18.8732	3	3	35.9	35.9	35.9	9	3
UnknownH	TVAG_450060	A2G998_TRIVAUncharacterizedproteinEUID=rna_TVAG_450060-1-p1OS=TrichomonasvaginalisOX=5722GN=TVAG_450060PE=4SV=1	A2G998	20.641	20.4272	19.7446	19.545	19.6219	19.4823	17.9138	12	12	37.3	37.3	37.3	41	12

## Sheet: TvTim23-like
Table S4D. Mass spectrometry identification of proteins that co-immunoprecipitated with T. vaginalis Tim23-like
Protein name	Majority protein	Fasta_headers		Protein IDs	wt-1	wt-2	wt-3	Tim23-like 1	Tim23-like2	Tim23-like 3	Peptides	Razor + unique peptides	Unique peptides	Sequence coverage [%]	Unique + razor sequence coverage [%]	Unique sequence coverage [%]	Mol. weight [kDa]	MS/MS count
AAC6	TVAG_164560	A2E1Z7_TRIVA Mitochondrial carrier protein EUID=rna_TVAG_164560-1-p1 OS=Trichomonas vaginalis OX=5722 GN=TVAG_164560 PE=3 SV=1		A2E1Z7	22.5426	21.1587	22.3882	22.8948	23.6295	23.8876	9	7	7	49.2	42.4	42.4	29.974	21
AAC4	TVAG_196220	A2F4V4_TRIVA Mitochondrial carrier protein EUID=rna_TVAG_196220-1-p1 OS=Trichomonas vaginalis OX=5722 GN=TVAG_196220 PE=3 SV=1		A2F4V4	20.6598	20.8591	20.6444	24.6736	25.3442	25.3827	13	13	11	57.4	57.4	51.1	31.894	55
ABC-T	TVAG_190320	A2DKG0_TRIVA ABC transporter family protein EUID=rna_TVAG_190320-1-p1 OS=Trichomonas vaginalis OX=5722 GN=TVAG_190320 PE=4 SV=1		A2DKG0;A2EXS0;A2FZ98;A2FZA1	21.385	20.5945	21.6618	24.0425	24.2674	24.4935	24	24	23	45	45	43.5	66.525	94
EH hand	TVAG_473170	A2ERW3_TRIVA EF hand family protein EUID=rna_TVAG_473170-1-p1 OS=Trichomonas vaginalis OX=5722 GN=TVAG_473170 PE=4 SV=1		A2ERW3	21.8901	20.9979	21.5383	23.0375	23.4945	23.1686	4	4	4	22.2	22.2	22.2	19.401	15
Homp38	TVAG_190830	A2EFG6_TRIVA Uncharacterized protein EUID=rna_TVAG_190830-1-p1 OS=Trichomonas vaginalis OX=5722 GN=TVAG_190830 PE=4 SV=1		A2EFG6	21.2044	20.6953	24.1116	25.0143	24.6489	24.923	11	11	11	33	33	33	38.184	36
MLF1	TVAG_020600	A2EXX4_TRIVA Uncharacterized protein EUID=rna_TVAG_020600-1-p1 OS=Trichomonas vaginalis OX=5722 GN=TVAG_020600 PE=4 SV=1		A2EXX4	23.047	22.9432	22.8222	26.2501	26.2402	26.1641	17	17	16	63	63	60.4	30.755	103
Pam16	TVAG_470110	A2FE18_TRIVA Uncharacterized protein EUID=rna_TVAG_470110-1-p1 OS=Trichomonas vaginalis OX=5722 GN=TVAG_470110 PE=4 SV=1		A2FE18	21.107	22.2489	21.9036	24.1341	24.3037	24.4045	5	5	5	54.1	54.1	54.1	12.208	17
Porin-1	TVAG_146920	A2DKZ6_TRIVA Uncharacterized protein EUID=rna_TVAG_146920-1-p1 OS=Trichomonas vaginalis OX=5722 GN=TVAG_146920 PE=4 SV=1		A2DKZ6	22.377	22.4131	22.5607	23.5086	24.0744	24.1027	7	7	7	33.4	33.4	33.4	34.881	26
Ras-A	TVAG_379590	Q4G2A6_TRIVA Ras family protein EUID=rna_TVAG_379590-1-p1 OS=Trichomonas vaginalis OX=5722 GN=TVAG_379590 PE=4 SV=1		Q4G2A6	20.6366	21.4905	21.7265	22.2472	22.5479	22.2777	4	4	4	35.7	35.7	35.7	23.122	8
Ras-B	TVAG_056480	A2ECK7_TRIVA Small GTP-binding protein, putative EUID=rna_TVAG_056480-1-p1 OS=Trichomonas vaginalis OX=5722 GN=TVAG_056480 PE=4 SV=1		A2ECK7	21.3823	21.5861	20.9806	22.6078	22.8391	22.7747	3	3	3	17.9	17.9	17.9	21.337	10
Ras-C	TVAG_101260	A2DJK8_TRIVA Ras family protein EUID=rna_TVAG_101260-1-p1 OS=Trichomonas vaginalis OX=5722 GN=TVAG_101260 PE=4 SV=1		A2DJK8	24.3255	24.0712	24.4136	25.2202	25.4138	25.4993	15	15	14	66.5	66.5	63.3	24.684	56
Sam50	TVAG_178100	A2DIG2_TRIVA Uncharacterized protein EUID=rna_TVAG_178100-1-p1 OS=Trichomonas vaginalis OX=5722 GN=TVAG_178100 PE=4 SV=1		A2DIG2	21.4367	21.614	21.2228	25.3938	25.626	25.5276	23	23	23	61.8	61.8	61.8	43.086	93
TA-13	TVAG_130330	A2DIC9_TRIVA Uncharacterized protein EUID=rna_TVAG_130330-1-p1 OS=Trichomonas vaginalis OX=5722 GN=TVAG_130330 PE=4 SV=1		A2DIC9	21.6491	23.3395	22.8793	24.7638	24.7397	24.5697	6	6	6	28.8	28.8	28.8	41.982	35
TA-4	TVAG_272350	A2FDV1_TRIVA Uncharacterized protein EUID=rna_TVAG_272350-1-p1 OS=Trichomonas vaginalis OX=5722 GN=TVAG_272350 PE=4 SV=1		A2FDV1	21.2212	21.9934	22.014	22.5688	22.9037	22.9002	9	9	9	23.6	23.6	23.6	49.09	21
TvTim22	TVAG_198350	A2DDM1_TRIVA Mitochondrial import inner membrane translocase subunit Tim17 family protein EUID=rna_TVAG_198350-1-p1 OS=Trichomonas vaginalis OX=5722 GN=TVAG_198350 PE=4 SV=1		A2DDM1	21.2093	21.0409	21.0911	23.6217	23.8189	23.9343	4	4	4	40.6	40.6	40.6	16.838	15
TvTim22-like	TVAG_370860	A2FHN8_TRIVA Uncharacterized protein EUID=rna_TVAG_370860-1-p1 OS=Trichomonas vaginalis OX=5722 GN=TVAG_370860 PE=4 SV=1		A2FHN8	21.15	21.8976	21.142	25.5865	25.7825	26.0616	6	6	6	70.4	70.4	70.4	17.264	29
TvTim23	TVAG_061900	A2E7V5_TRIVA Mitochondrial import inner membrane translocase subunit Tim17 family protein EUID=rna_TVAG_061900-1-p1 OS=Trichomonas vaginalis OX=5722 GN=TVAG_061900 PE=4 SV=1		A2E7V5	22.1725	20.8657	20.9041	24.5486	24.9664	25.1131	5	5	5	74.1	74.1	74.1	14.501	23
TvTim23-like	TVAG_379950	A2DXD3_TRIVA Uncharacterized protein EUID=rna_TVAG_379950-1-p1 OS=Trichomonas vaginalis OX=5722 GN=TVAG_379950 PE=4 SV=1		A2DXD3	20.9535	20.5214	20.9601	33.0304	32.3404	32.4959	19	19	19	98.1	98.1	98.1	16.939	655
Tim9-10B	TVAG_026080	A2DZ11_TRIVA Uncharacterized protein EUID=rna_TVAG_026080-1-p1 OS=Trichomonas vaginalis OX=5722 GN=TVAG_026080 PE=4 SV=1		A2DZ11	23.7816	23.9355	23.817	24.3878	25.1131	24.9999	3	3	3	36.5	36.5	36.5	8.7027	24
Tim9-10C	TVAG_399830	A2G8G6_TRIVA Uncharacterized protein EUID=rna_TVAG_399830-1-p1 OS=Trichomonas vaginalis OX=5722 GN=TVAG_399830 PE=4 SV=1		A2G8G6	24.1304	23.7099	23.599	24.5385	25.1465	25.0306	4	4	4	52	52	52	8.443	18
Tim9-10D	TVAG_462780	A2DLY9_TRIVA Uncharacterized protein EUID=rna_TVAG_462780-1-p1 OS=Trichomonas vaginalis OX=5722 GN=TVAG_462780 PE=4 SV=1		A2DLY9	21.5165	20.9094	21.5278	24.6155	24.6807	24.9743	2	2	2	24.1	24.1	24.1	9.3566	9
Tom40-1	TVAG_399510	A2E5Y9_TRIVA Uncharacterized protein EUID=rna_TVAG_399510-1-p1 OS=Trichomonas vaginalis OX=5722 GN=TVAG_399510 PE=4 SV=1		A2E5Y9	21.2353	21.1097	21.5987	22.4516	23.0032	22.9352	5	5	5	21.1	21.1	21.1	34.753	13
Tom40-4	TVAG_123100	A2FH81_TRIVA Uncharacterized protein EUID=rna_TVAG_123100-1-p1 OS=Trichomonas vaginalis OX=5722 GN=TVAG_123100 PE=4 SV=1		A2FH81	20.6833	20.9156	21.4042	22.4499	22.5472	22.5967	5	5	5	24.7	24.7	24.7	32.801	11
Tom40-6	TVAG_195900	A2ETM9_TRIVA Uncharacterized protein EUID=rna_TVAG_195900-1-p1 OS=Trichomonas vaginalis OX=5722 GN=TVAG_195900 PE=4 SV=1		A2ETM9	23.6558	23.8336	23.5653	25.0603	25.681	25.2795	12	12	12	63.1	63.1	63.1	32.681	69
Tom40-7	TVAG_044000	A2E0G0_TRIVA Uncharacterized protein EUID=rna_TVAG_044000-1-p1 OS=Trichomonas vaginalis OX=5722 GN=TVAG_044000 PE=4 SV=1		A2E0G0	20.3925	21.6141	20.5653	26.1502	26.4479	26.2193	6	6	6	30.4	30.4	30.4	31.825	31
Tom46	TVAG_137270	A2FNS9_TRIVA Uncharacterized protein EUID=rna_TVAG_137270-1-p1 OS=Trichomonas vaginalis OX=5722 GN=TVAG_137270 PE=4 SV=1		A2FNS9	24.0434	24.1305	23.8691	25.7321	25.7685	25.876	12	12	12	39.3	39.3	39.3	45.807	66
Unknow	TVAG_423530	A2DTJ1_TRIVA Uncharacterized protein EUID=rna_TVAG_423530-1-p1 OS=Trichomonas vaginalis OX=5722 GN=TVAG_423530 PE=4 SV=1		A2DTJ1	25.3499	25.0321	25.333	25.9611	26.4454	26.3909	7	7	7	45.5	45.5	45.5	23.181	68
Unknown	TVAG_321010	A2F809_TRIVA AMP-binding enzyme family protein EUID=rna_TVAG_321010-1-p1 OS=Trichomonas vaginalis OX=5722 GN=TVAG_321010 PE=4 SV=1		A2F809	20.7548	21.5116	21.667	25.9612	26.3335	26.2589	35	35	35	61.8	61.8	61.8	70.426	135
Unknown	TVAG_217100	A2F545_TRIVA Uncharacterized protein EUID=rna_TVAG_217100-1-p1 OS=Trichomonas vaginalis OX=5722 GN=TVAG_217100 PE=4 SV=1		A2F545	21.8245	22.1814	22.289	22.604	22.767	22.4592	9	9	9	61	61	61	24.03	25
Unknown	TVAG_454330	A2EU46_TRIVA Uncharacterized protein EUID=rna_TVAG_454330-1-p1 OS=Trichomonas vaginalis OX=5722 GN=TVAG_454330 PE=4 SV=1		A2EU46	21.7209	21.09	21.0722	23.9517	24.5262	24.2613	4	4	4	48.5	48.5	48.5	11.47	15
Unknown	TVAG_090120	A2EZN9_TRIVA Uncharacterized protein EUID=rna_TVAG_090120-1-p1 OS=Trichomonas vaginalis OX=5722 GN=TVAG_090120 PE=4 SV=1		A2EZN9	22.4699	21.205	22.7345	23.3217	23.9574	23.9563	9	9	9	44.5	44.5	44.5	39.876	28
Unknown	TVAG_370820	transcript=rna_TVAG_370820-1 _ gene=TVAG_370820 _ organism=Trichomonas_vaginalis_G3 _ gene_product=60S ribosomal protein L37a, putative _ transcript_product=60S ribosomal protein L37a, putative _ location=DS113798:23656-23934(+) _ protein_length=92 _ sequ		TVAG_370820-1-p1;TVAG_212620-1-p1;TVAG_124410-1-p1;TVAG_099020-1-p1;TVAG_083720-1-p1;TVAG_083700-1-p1;A2EJJ0;A2DEM7	26.577	26.7265	26.955	26.8742	27.3419	27.5544	3	3	3	41.3	41.3	41.3	10.013	21
Unknown	TVAG_452020	A2DJS4_TRIVA Uncharacterized protein EUID=rna_TVAG_452020-1-p1 OS=Trichomonas vaginalis OX=5722 GN=TVAG_452020 PE=4 SV=1		A2DJS4	24.1464	24.4477	24.2286	24.8111	25.0824	24.9532	51	51	51	38.2	38.2	38.2	190.27	256
Unknown	TVAG_194760	A2FL19_TRIVA Kelch motif family protein EUID=rna_TVAG_194760-1-p1 OS=Trichomonas vaginalis OX=5722 GN=TVAG_194760 PE=4 SV=1		A2FL19	20.8433	20.134	20.0442	23.9656	24.4021	24.051	28	28	28	38	38	38	112.82	85
Unknown	TVAG_224990	A2FMK9_TRIVA Uncharacterized protein EUID=rna_TVAG_224990-1-p1 OS=Trichomonas vaginalis OX=5722 GN=TVAG_224990 PE=4 SV=1		A2FMK9	22.9615	22.8883	22.9071	23.2352	23.5259	23.24	13	13	13	36.4	36.4	36.4	49.761	39
Unknown	TVAG_028180	A2E557_TRIVA Uncharacterized protein EUID=rna_TVAG_028180-1-p1 OS=Trichomonas vaginalis OX=5722 GN=TVAG_028180 PE=4 SV=1;A2DE41_TRIVA Uncharacterized protein EUID=rna_TVAG_166340-1-p1 OS=Trichomonas vaginalis OX=5722 GN=TVAG_166340 PE=4 SV=1		A2E557;A2DE41	21.2126	23.5074	20.9621	23.7506	23.6677	23.5273	10	10	10	33.8	33.8	33.8	56.425	25
Unknown	TVAG_440600	A2G1W0_TRIVA Uncharacterized protein EUID=rna_TVAG_440600-1-p1 OS=Trichomonas vaginalis OX=5722 GN=TVAG_440600 PE=4 SV=1		A2G1W0	23.1742	21.7111	21.3445	23.6446	24.054	23.8945	7	7	7	32.9	32.9	32.9	26.215	22
Unknown	TVAG_172530	A2DF04_TRIVA Uncharacterized protein EUID=rna_TVAG_172530-1-p1 OS=Trichomonas vaginalis OX=5722 GN=TVAG_172530 PE=4 SV=1		A2DF04	21.7811	21.0168	22.9584	22.9601	23.6457	23.3676	4	4	4	30.3	30.3	30.3	19.595	12
Unknown	TVAG_059980	A2FI01_TRIVA Uncharacterized protein EUID=rna_TVAG_059980-1-p1 OS=Trichomonas vaginalis OX=5722 GN=TVAG_059980 PE=4 SV=1		A2FI01	24.9251	24.9818	24.9503	25.5714	25.9638	25.8333	40	40	40	26.9	26.9	26.9	197.91	197
Unknown	TVAG_290590	A2EQU3_TRIVA Uncharacterized protein EUID=rna_TVAG_290590-1-p1 OS=Trichomonas vaginalis OX=5722 GN=TVAG_290590 PE=4 SV=1		A2EQU3	20.6132	21.1775	21.5483	22.4096	22.4279	22.2823	5	5	5	23.4	23.4	23.4	37.16	13
Unknown	TVAG_286480	A2EPG2_TRIVA Uncharacterized protein EUID=rna_TVAG_286480-1-p1 OS=Trichomonas vaginalis OX=5722 GN=TVAG_286480 PE=4 SV=1		A2EPG2	21.2014	20.6033	21.7319	22.176	22.4487	22.3084	5	5	5	23.2	23.2	23.2	33.72	13
Unknown	TVAG_430180	A2EI92_TRIVA Uncharacterized protein EUID=rna_TVAG_430180-1-p1 OS=Trichomonas vaginalis OX=5722 GN=TVAG_430180 PE=4 SV=1		A2EI92	22.7411	23.1494	23.1383	23.4674	23.6483	23.2128	9	9	9	22.5	22.5	22.5	77.761	34
Unknown	TVAG_265870	A2F2I4_TRIVA Uncharacterized protein EUID=rna_TVAG_265870-1-p1 OS=Trichomonas vaginalis OX=5722 GN=TVAG_265870 PE=4 SV=1		A2F2I4	20.7941	21.2149	20.5809	21.5365	21.9268	21.7981	4	4	4	20.9	20.9	20.9	27.913	8
Unknown	TVAG_347440	A2FNQ6_TRIVA XYPPX repeat family protein EUID=rna_TVAG_347440-1-p1 OS=Trichomonas vaginalis OX=5722 GN=TVAG_347440 PE=4 SV=1		A2FNQ6	25.3289	25.3512	25.1799	26.5479	26.6094	26.4539	4	4	4	16.4	16.4	16.4	25.634	36
Unknown	TVAG_096380	A2FT32_TRIVA Uncharacterized protein EUID=rna_TVAG_096380-1-p1 OS=Trichomonas vaginalis OX=5722 GN=TVAG_096380 PE=4 SV=1		A2FT32	22.2217	21.1001	22.2988	22.4484	23.1674	22.5661	9	9	9	12.7	12.7	12.7	127.01	22
Unknown	TVAG_122850	A2DN42_TRIVA Uncharacterized protein EUID=rna_TVAG_122850-1-p1 OS=Trichomonas vaginalis OX=5722 GN=TVAG_122850 PE=4 SV=1		A2DN42	22.4788	21.0992	21.2508	22.2431	22.7431	22.5982	7	7	7	10.2	10.2	10.2	99.33	24
Unknown	TVAG_022230	A2FFU1_TRIVA Uncharacterized protein EUID=rna_TVAG_022230-1-p1 OS=Trichomonas vaginalis OX=5722 GN=TVAG_022230 PE=4 SV=1		A2FFU1;A2D9P7	21.8955	20.8137	21.1872	22.9986	23.6163	23.6394	11	11	11	10	10	10	151.22	22
Unknown	TVAG_203880	A2ETG4_TRIVA Uncharacterized protein EUID=rna_TVAG_203880-1-p1 OS=Trichomonas vaginalis OX=5722 GN=TVAG_203880 PE=4 SV=1		A2ETG4	21.2791	20.443	21.1814	21.3313	21.9935	22.1027	4	3	3	10	8.2	8.2	44.732	10
Unknown H	TVAG_442170	A2F1W1_TRIVA Uncharacterized protein EUID=rna_TVAG_442170-1-p1 OS=Trichomonas vaginalis OX=5722 GN=TVAG_442170 PE=4 SV=1		A2F1W1	22.0374	21.6547	20.8185	25.381	25.7511	25.6745	26	26	26	61.1	61.1	61.1	59.769	90
Unknown H	TVAG_026100	A2DZ13_TRIVA Uncharacterized protein EUID=rna_TVAG_026100-1-p1 OS=Trichomonas vaginalis OX=5722 GN=TVAG_026100 PE=4 SV=1		A2DZ13	20.8203	21.4141	21.2196	24.652	25.248	25.2638	12	12	12	49	49	49	34.25	63
Unknown H	TVAG_450060	A2G998_TRIVA Uncharacterized protein EUID=rna_TVAG_450060-1-p1 OS=Trichomonas vaginalis OX=5722 GN=TVAG_450060 PE=4 SV=1		A2G998	21.179	22.3813	21.4703	25.15	24.5313	25.3337	18	18	18	48.5	48.5	48.5	55.601	68
Unknown H	TVAG_493810	A2DQ12_TRIVA Uncharacterized protein EUID=rna_TVAG_493810-1-p1 OS=Trichomonas vaginalis OX=5722 GN=TVAG_493810 PE=4 SV=1		A2DQ12	21.5553	21.8488	20.9337	24.9641	25.2478	25.7255	10	10	10	47.6	47.6	47.6	31.047	33
Unknown H	TVAG_113880	A2DNP1_TRIVA Uncharacterized protein EUID=rna_TVAG_113880-1-p1 OS=Trichomonas vaginalis OX=5722 GN=TVAG_113880 PE=4 SV=1		A2DNP1	20.9861	22.0647	21.8137	23.5947	23.4218	23.1664	14	14	14	36.3	36.3	36.3	58.238	37
Unknown H	TVAG_213670	A2EYU8_TRIVA Uncharacterized protein EUID=rna_TVAG_213670-1-p1 OS=Trichomonas vaginalis OX=5722 GN=TVAG_213670 PE=4 SV=1		A2EYU8	23.1781	23.5843	22.8477	23.9789	24.5638	24.791	21	21	21	34.9	34.9	34.9	82.206	81
Unknown H	TVAG_392650	A2DWW6_TRIVA Uncharacterized protein EUID=rna_TVAG_392650-1-p1 OS=Trichomonas vaginalis OX=5722 GN=TVAG_392650 PE=4 SV=1		A2DWW6	20.444	23.313	20.8688	23.5145	23.9884	24.1341	9	9	9	25.5	25.5	25.5	59.541	29
UnknownH	TVAG_192370	A2DGV1_TRIVA Uncharacterized protein EUID=rna_TVAG_192370-1-p1 OS=Trichomonas vaginalis OX=5722 GN=TVAG_192370 PE=4 SV=1		A2DGV1	21.9374	22.2414	22.5355	24.6169	24.7484	25.0534	10	10	10	34.9	34.9	34.9	38.384	58
Unknown	TVAG_248450	A2E781_TRIVA Uncharacterized protein EUID=rna_TVAG_248450-1-p1 OS=Trichomonas vaginalis OX=5722 GN=TVAG_248450 PE=4 SV=1		A2E781	21.4378	23.2626	23.1877	24.122	24.7064	24.1032	7	7	7	48.2	48.2	48.2	21.228	37

## Sheet: TvTim17-like
Table S4E. Mass spectrometry identification of proteins that co-immunoprecipitated with T. vaginalis Tim17-like
T: Protein name	T: T: Majority protein IDs	T: T: Fasta headers	Majority protein IDs	Wt_1	Wt_2	Wt_3	Tim17-like-1	Tim17-like-2	Tim17-like-3	Razor+uniquepeptides	Uniquepeptides	Sequencecoverage[%]	Unique+razorsequencecoverage[%]	Uniquesequencecoverage[%]	MS/MScount	Peptides
TvTim17-like	TVAG_447580	A2DS29_TRIVAUncharacterizedproteinEUID=rna_TVAG_447580-1-p1OS=TrichomonasvaginalisOX=5722GN=TVAG_447580PE=4SV=1	A2DS29	17.9183	18.2256	16.3969	29.04	29.38	28.93	12	12	81.2	81.2	81.2	486	12
TvTim23-like	TVAG_379950	A2DXD3_TRIVAUncharacterizedproteinEUID=rna_TVAG_379950-1-p1OS=TrichomonasvaginalisOX=5722GN=TVAG_379950PE=4SV=1	A2DXD3	16.9249	16.9835	17.2148	23.64	23.08	22.31	22	22	98.1	98.1	98.1	1412	22
Unknown	TVAG_423530	A2DTJ1_TRIVAUncharacterizedproteinEUID=rna_TVAG_423530-1-p1OS=TrichomonasvaginalisOX=5722GN=TVAG_423530PE=4SV=1	A2DTJ1	18.4322	17.8688	16.6069	23.42	23.73	23.16	7	7	57.3	57.3	57.3	101	7
Hsp20	TVAG_381290	A2FKC5_TRIVAHsp20/alphacrystallinfamilyproteinEUID=rna_TVAG_381290-1-p1OS=TrichomonasvaginalisOX=5722GN=TVAG_381290PE=3SV=1	A2FKC5	22.9	22.66	23.23	28.53	28.57	28.08	6	6	77	77	77	295	6
PPI	TVAG_277390	A2FTU8_TRIVAPeptidyl-prolylcis-transisomeraseEUID=rna_TVAG_277390-1-p1OS=TrichomonasvaginalisOX=5722GN=TVAG_277390PE=3SV=1	A2FTU8	17.3429	16.3548	16.3011	21.75	22.19	21.67	5	5	36.9	36.9	36.9	47	5
GTPase	TVAG_211200	Q4G2B3_TRIVASmallGTP-bindingprotein,putativeEUID=rna_TVAG_211200-1-p1OS=TrichomonasvaginalisOX=5722GN=TVAG_211200PE=4SV=1	Q4G2B3	16.3832	16.6905	16.5372	21.37	21.95	21.67	8	7	42.6	42.6	38.5	39	8
GRP	TVAG_150300	A2DRT2_TRIVAGlycine-richprotein,putativeEUID=rna_TVAG_150300-1-p1OS=TrichomonasvaginalisOX=5722GN=TVAG_150300PE=4SV=1	A2DRT2	17.0141	17.4604	14.9252	21.52	21.37	21.34	15	15	56.2	53.6	53.6	268	16
MLF1	TVAG_020600	A2EXX4_TRIVAUncharacterizedproteinEUID=rna_TVAG_020600-1-p1OS=TrichomonasvaginalisOX=5722GN=TVAG_020600PE=4SV=1	A2EXX4	15.8544	18.2528	16.0125	21.23	21.41	20.97	17	16	63	63	60.4	232	17
OR	TVAG_272880	A2F0G8_TRIVAOxidoreductase,FAD/FMN-bindingfamilyproteinEUID=rna_TVAG_272880-1-p1OS=TrichomonasvaginalisOX=5722GN=TVAG_272880PE=4SV=1	A2F0G8	16.9873	18.4814	16.3078	21.84	22.03	21.33	12	12	43.7	43.7	43.7	34	12
OR	TVAG_479680	A2FLN0_TRIVAOxidoreductase,2-nitropropanedioxygenasefamilyproteinEUID=rna_TVAG_479680-1-p1OS=TrichomonasvaginalisOX=5722GN=TVAG_479680PE=4SV=1	A2FLN0	16.7653	16.7822	16.626	21.57	20.73	20.93	14	14	58.8	58.8	58.8	103	14
unknown	TVAG_209310	A2DVH3_TRIVAUncharacterizedproteinEUID=rna_TVAG_209310-1-p1OS=TrichomonasvaginalisOX=5722GN=TVAG_209310PE=4SV=1	A2DVH3	16.4643	17.1133	17.051	20.64	21.34	20.54	15	15	53.7	53.7	53.7	73	15
AT	TVAG_088220	A2FY82_TRIVAAminotransferase,classesIandIIfamilyproteinEUID=rna_TVAG_088220-1-p1OS=TrichomonasvaginalisOX=5722GN=TVAG_088220PE=4SV=1	A2FY82	21.49	22.02	20.82	25.33	25.44	25.19	21	21	66	64.2	64.2	548	22
IFR	TVAG_342900	A2EJQ2_TRIVAIsoflavonereductase,putativeEUID=rna_TVAG_342900-1-p1OS=TrichomonasvaginalisOX=5722GN=TVAG_342900PE=4SV=1	A2EJQ2	17.8008	17.0881	17.5296	21.53	21.33	21.16	9	9	57.6	57.6	57.6	77	9
Hsp20	TVAG_287530	A2FKF2_TRIVAHsp20/alphacrystallinfamilyproteinEUID=rna_TVAG_287530-1-p1OS=TrichomonasvaginalisOX=5722GN=TVAG_287530PE=3SV=1	A2FKF2	23.26	23.52	23.28	27.26	27.48	26.68	4	4	56	56	56	166	4
HADH	TVAG_346230	A2FK13_TRIVAHaloaciddehalogenase-likehydrolasefamilyproteinEUID=rna_TVAG_346230-1-p1OS=TrichomonasvaginalisOX=5722GN=TVAG_346230PE=4SV=1	A2FK13	17.1339	18.4692	18.0485	21.6	21.79	21.48	8	8	41.4	41.4	41.4	38	8
Hsp20	TVAG_197980	A2EJL4_TRIVAHsp20/alphacrystallinfamilyproteinEUID=rna_TVAG_197980-1-p1OS=TrichomonasvaginalisOX=5722GN=TVAG_197980PE=3SV=1	A2EJL4	22.06	21.91	21.93	25.55	25.68	25.16	5	5	61.8	61.8	61.8	113	5
DnaJ	TVAG_317210	A2FQZ6_TRIVADnaJdomaincontainingproteinEUID=rna_TVAG_317210-1-p1OS=TrichomonasvaginalisOX=5722GN=TVAG_317210PE=4SV=1	A2FQZ6	17.1115	16.2471	16.6126	20.21	20.31	19.9	15	15	55.4	55.4	55.4	120	15
OR	TVAG_152690	A2FWL7_TRIVAOxidoreductase,FAD/FMN-bindingfamilyproteinEUID=rna_TVAG_152690-1-p1OS=TrichomonasvaginalisOX=5722GN=TVAG_152690PE=4SV=1	A2FWL7	16.6942	17.5362	17.0435	20.59	20.54	20.07	20	20	62.5	62.5	62.5	163	20
PGM	TVAG_282580	A2DEG1_TRIVAPhosphoglyceratemutasefamilyproteinEUID=rna_TVAG_282580-1-p1OS=TrichomonasvaginalisOX=5722GN=TVAG_282580PE=4SV=1	A2DEG1	16.437	16.125	17.4921	19.71	20.28	19.77	12	12	42.9	42.9	42.9	43	12
unknown	TVAG_468220	A2E0R1_TRIVANAD(P)H-hydrateepimeraseEUID=rna_TVAG_468220-1-p1OS=TrichomonasvaginalisOX=5722GN=TVAG_468220PE=3SV=1	A2E0R1	17.3347	16.2551	17.6429	20.49	20.09	20.28	9	9	63.6	63.6	63.6	37	9
aHPP	TVAG_119710	A2D7B7_TRIVAClanME,familyM16,insulinase-likemetallopeptidaseEUID=rna_TVAG_119710-1-p1OS=TrichomonasvaginalisOX=5722GN=TVAG_119710PE=4SV=1	A2D7B7	17.63	17.465	17.2	20.18	20.61	20.61	20	20	66	66	66	132	20
unknown	TVAG_196620	A2FCY2_TRIVASTARTdomain-containingproteinEUID=rna_TVAG_196620-1-p1OS=TrichomonasvaginalisOX=5722GN=TVAG_196620PE=4SV=1	A2FCY2	17.3849	17.5311	16.5957	19.93	20.13	19.93	8	8	47.6	47.6	47.6	60	8
PPI	TVAG_004440	A2DT06_TRIVAPeptidyl-prolylcis-transisomeraseEUID=rna_TVAG_004440-1-p1OS=TrichomonasvaginalisOX=5722GN=TVAG_004440PE=1SV=1	A2DT06	16.5897	17.0721	17.6918	20.07	19.65	19.88	7	7	45.7	45.7	45.7	31	7
PFK	TVAG_293770	A2FKA7_TRIVAPhosphofructokinasefamilyproteinEUID=rna_TVAG_293770-1-p1OS=TrichomonasvaginalisOX=5722GN=TVAG_293770PE=4SV=1	A2FKA7	24.81	24.76	24.67	27.13	27.27	27.02	21	19	74.2	74.2	68.4	703	21
PFK	TVAG_462920	A2DM03_TRIVAPhosphofructokinasefamilyproteinEUID=rna_TVAG_462920-1-p1OS=TrichomonasvaginalisOX=5722GN=TVAG_462920PE=4SV=1	A2DM03	24.8	24.79	24.6	27.02	27.15	26.79	17	17	68.2	62.3	62.3	741	19
Tom40-3	TVAG_450220	A2G8G1_TRIVA Uncharacterized protein EUID=rna_TVAG_450220-1-p1 OS=Trichomonas vaginalis OX=5722 GN=TVAG_450220 PE=4 SV=1	A2G8G1_TRIVA Uncharacterized protein EUID=rna_TVAG_450220-1-p1 OS=Trichomonas vaginalis OX=5722 GN=TVAG_450220 PE=4 SV=1	20.2963	20.1559	19.6933	21.7237	22.0884	21.4893	13	13	50.8	50.8	50.8	158	13
Unknown	TVAG_255980	A2DYZ5_TRIVAUncharacterizedproteinEUID=rna_TVAG_255980-1-p1OS=TrichomonasvaginalisOX=5722GN=TVAG_255980PE=4SV=1	A2DYZ5	18.86	19.04	18.77	20.71	20.51	20.56	14	14	48.9	48.9	48.9	79	14
IscS	-	Q95WG9_TRIVAIscS/NifS-likeproteinEUID=rna_TVAG_239660-1-p1OS=TrichomonasvaginalisOX=5722GN=Tviscs2PE=4SV=1	Q95WG9	23.42	23.21	23.26	24.67	24.78	24.54	26	25	69.1	69.1	65.7	351	26
Unknown	TVAG_167810	A2FLB9_TRIVA Uncharacterized protein EUID=rna_TVAG_167810-1-p1 OS=Trichomonas vaginalis OX=5722 GN=TVAG_167810 PE=4 SV=1	A2FLB9_TRIVA Uncharacterized protein EUID=rna_TVAG_167810-1-p1 OS=Trichomonas vaginalis OX=5722 GN=TVAG_167810 PE=4 SV=1	19.402	19.589	19.5099	20.2998	20.4879	20.3532	17	17	63.5	63.5	63.5	101	17
