# Supplementary material for: A hybrid TIM complex mediates protein import into hydrogenosomes of Trichomonas vaginalis
Source: BMC Biol. 2024 Jun 3;22:130. doi: 10.1186/s12915-024-01928-8 (PMC11145794; doi:10.1186/s12915-024-01928-8)
Supplement: Supplementary file 6 — Additional file 6:Table S5. A list of primers. [file 12915_2024_1928_MOESM6_ESM.xlsx]

## Sheet: Primers
Additional file 6: Table S5. List of primers
Gene	Description	Restriction site	Sequence
TVAG_003990	Fdx1-HindIII-Fwd	HindIII	TTGGAAGCTTATGCTCTCTCAAGTTTGCCGCTTTGG
TVAG_003990	Fdx1-Rev (+ mDHFR)		CCCCATATTTTGGGACACGGCGACGATGCAGTTCAATGGTCGAACCATGAGCTCGAAAACAGCACCATCG
Mouse DHFR	(Fdx1 +) mDHFR-Fwd		GCGCTATCACACTCAGTGGTGAAAACGATGGTGCTGTTTTCGAGCTCATGGTTCGACCATTGAACTGCATC
Mouse DHFR	mDHFR Rev-G+BamHI	BamHI	TTGGGGATCCGTTAGTCTTTCTTCTCGTAGACTTC
TVAG_237680	AAC- HindIII-Fwd	HindIII	TTGGAAGCTTATGGCACAGCCAGCAGAACAGATC
TVAG_237680	AAC-Rev (+ mDHFR)		CCAATCCCCATATTTTGGGACACGGCGACGATGCAGTTCAATGGTCGAACCATTTTCTTCTTTGGAGCAACCTTTCC
Mouse DHFR	(AAC +) mDHFR-Fwd		CCAGAAGAAGGTCGAAGAGATCAAGGGAAAGGTTGCTCCAAAGAAGAAAATGGTTCGACCATTGAACTGCATCG
TVAG_237680	AAC NdeI F	NdeI	AATTCATATGGCACAGCCAGCAGAACAGATC
TVAG_237680	AAC BamHI R	BamHI	TAATGGATCCTTTCTTCTTTGGAGCAACCTTTCC
TVAG_198350	Tim22 NdeI F	NdeI	GGCCCATATGATTCATACTGCACTTGAACC
TVAG_198350	Tim22 BamHI R	BamHI	AATTGGATCCAAAACGATCTGAAACAGCCTCTG
TVAG_008790	Tim44 SacII F	Sac II	CCGCGGGTTCTACAGATTATACAACTAC
TVAG_008790	Tim44 BamHI R	BamHI	GGATCCAATTCTGTTACTTGTGCTATCA
TVAG_061900	Tim17B NdeI F	NdeI	ACATTACATATGCAAACTATTAGAGAATTA
TVAG_061900	Tim17B BamHI R	BamHI	TGGGTAGGATCCTTTTGTAAAGTACTTAAGAAG
TVAG_370860	Tim17C NdeI F	NdeI	ACATTACATATGATTTCTACAGCAGATGAA
TVAG_370860	Tim17C BamHI R	BamHI	TGGGTAGGATCCTTTATTTTCTGAATCTG
TVAG_379950	Tim17D NdeI F	NdeI	CATATGGCCAAAGCTTTAACAAAA
TVAG_379950	Tim17D BamHI R	BamHI	GGATCCAAATGGTTCGAAACCAAGTAAATT
TVAG_447580	Tim17E NdeI F	NdeI	CATATGCAGAGACCAACTTTTATTGAAT
TVAG_447580	Tim17E BamHI R	BamHI	GGATCCTTTTGGAGAATTGAAGAAAACTGTA
